# Supplementary material for: Genomic-Analysis-Oriented Drug Repurposing in the Search for Novel Antidepressants
Source: Biomedicines. 2022 Aug 11;10(8):1947. doi: 10.3390/biomedicines10081947 (PMC9405592; doi:10.3390/biomedicines10081947)
Supplement: Supplementary file 1 [file biomedicines-10-01947-s001.zip]

Archive with 1 entries (1 files):
- Suplementary Tables.xlsx
