# Supplementary material for: Genomic-Analysis-Oriented Drug Repurposing in the Search for Novel Antidepressants
Source: Biomedicines. 2022 Aug 11;10(8):1947. doi: 10.3390/biomedicines10081947 (PMC9405592; doi:10.3390/biomedicines10081947)
Supplement: Supplementary file 1 [file biomedicines-10-01947-s001.zip › Suplementary Tables.xlsx]

## Sheet: Table S1. SNPs Prioritization
Suplementary Table S1. Variant Proiritize Based on The Machine Learning Based Approach (n=5885)
SNPs	Score
rs2919227	0.064716211
rs76077512	0.064716211
rs79597795	0.061982483
rs1983353	0.059240456
rs983683	0.051423458
rs72611535	0.049856538
rs12600420	0.045581118
rs7312575	0.04402827
rs9995935	0.037014239
rs7194955	0.036818766
rs78866423	0.029020143
rs17073196	0.027842285
rs9880086	0.027739264
rs629047	0.027277608
rs80147279	0.027203419
rs2394079	0.026166108
rs4415337	0.024999309
rs62078316	0.024077614
rs2165990	0.017861797
rs11110265	0.014418243
rs77065938	0.013315378
rs6087437	0.011820863
rs10007986	0.011066117
rs7138769	0.008633908
rs9637832	0.008207588
rs16860426	0.008178302
rs11212117	0.007044654
rs12512177	0.006483081
rs7149858	0.006396857
rs2352950	0.004885782
rs9290657	0.00472744
rs1879203	0.004718006
rs79681318	0.003680258
rs7913791	0.003600367
rs12309768	0.003456989
rs7945392	0.003350919
rs2566784	0.003082401
rs76784548	0.002982812
rs2157082	0.002964218
rs6530814	0.002373247
rs718326	0.002334736
rs76649819	0.002178953
rs62246333	0.001975024
rs265050	0.001822628
rs73661476	0.001764809
rs73564543	0.00168805
rs959563	0.001661405
rs11081670	0.001532271
rs2421941	0.001489692
rs16899002	0.001488726
rs10262428	0.001484738
rs61391751	0.001481805
rs7235024	0.001359758
rs1337704	0.001352248
rs536502	0.001320307
rs1017144	0.001191378
rs1033767	0.001191371
rs6775549	0.001190215
rs76772713	0.001189
rs199032	0.001054196
rs7216172	0.000893815
rs7727729	0.00089249
rs73118046	0.00088908
rs6498105	0.000844556
rs17766951	0.000789998
rs117299355	0.000756936
rs2119961	0.000737819
rs853378	0.000737669
rs35954021	0.000728115
rs11878840	0.000727937
rs942053	0.000716738
rs12577508	0.000693161
rs75709181	0.000666879
rs9468204	0.000655839
rs11588298	0.000645116
rs10477360	0.000627146
rs2623958	0.00059688
rs2512466	0.000596411
rs62249850	0.000594489
rs60333892	0.000594095
rs2291844	0.000589624
rs17012308	0.000522622
rs76507476	0.000517884
rs60437114	0.000511956
rs10912164	0.000477826
rs10888150	0.000472231
rs1495097	0.00041768
rs12193890	0.000398188
rs10789792	0.000374297
rs917750	0.000298641
rs2919228	0.00029854
rs10192187	0.000298536
rs2244791	0.000298342
rs7336705	0.000298342
rs73448148	0.000298341
rs12065697	0.000298326
rs12579702	0.000298241
rs7199640	0.000297345
rs12782067	0.000297331
rs4798113	0.000295624
rs7302538	0.000295208
rs7873957	0.000295086
rs194139	0.000294734
rs10978832	0.000294313
rs6937889	0.000293308
rs10838520	0.000293211
rs2509354	0.000290345
rs12892565	0.000287975
rs1257516	0.000285066
rs16866197	0.00028205
rs10051886	0.000280591
rs6908448	0.000277309
rs75134074	0.000274651
rs240764	0.000271492
rs10518028	0.000261311
rs10852744	0.000261311
rs4771268	0.000261311
rs61594658	0.000260278
rs10260892	0.000255978
rs11466655	0.00025236
rs73315698	0.000238913
rs72967906	0.000223981
rs78282865	0.000223981
rs4538466	0.000223981
rs7920143	0.000204663
rs12681944	0.000199094
rs9376014	0.000199094
rs12430979	0.000199094
rs6738743	0.000199094
rs10977431	0.000199094
rs2552214	0.00014932
rs9815451	0.000145285
rs62375417	9.94E-05
rs12062498	9.94E-05
rs1808806	9.58E-05
rs72627404	8.46E-05
rs80005835	5.07E-05
rs16994111	3.72E-05
rs79500906	3.70E-05
rs276947	2.12E-05
rs7951191	0
rs6592881	0
rs681566	0
rs1476792	0
rs283287	0
rs11233722	0
rs12365964	0
rs290193	0
rs7129614	0
rs11237918	0
rs2096748	0
rs4945343	0
rs634552	0
rs7930632	0
rs535395	0
rs7129540	0
rs79302829	0
rs17134447	0
rs549187	0
rs7396794	0
rs9735736	0
rs11232448	0
rs1015202	0
rs4340077	0
rs3019779	0
rs36057076	0
rs4944081	0
rs2461680	0
rs10792583	0
rs7947772	0
rs35499749	0
rs3019613	0
rs4505087	0
rs483626	0
rs10898147	0
rs7123974	0
rs12577784	0
rs2508848	0
rs609948	0
rs4944891	0
rs6591925	0
rs16840531	0
rs77063085	0
rs7104996	0
rs117042843	0
rs10749914	0
rs1532819	0
rs11212335	0
rs485991	0
rs73546655	0
rs11212003	0
rs617689	0
rs1147052	0
rs1147051	0
rs11226367	0
rs2897997	0
rs11225578	0
rs683878	0
rs527832	0
rs11213089	0
rs2105779	0
rs1433558	0
rs75617068	0
rs17119760	0
rs11823029	0
rs117911330	0
rs11215686	0
rs75471028	0
rs651748	0
rs17114749	0
rs117759807	0
rs17114739	0
rs7951929	0
rs10502158	0
rs4937301	0
rs74996950	0
rs7117755	0
rs7941903	0
rs1144396	0
rs73582094	0
rs10895057	0
rs956267	0
rs12271762	0
rs79960997	0
rs10831372	0
rs10831353	0
rs535512	0
rs678135	0
rs11019664	0
rs10765791	0
rs75217300	0
rs10765271	0
rs35446306	0
rs3881252	0
rs302649	0
rs12274561	0
rs11235288	0
rs10765789	0
rs4310569	0
rs80270966	0
rs11217599	0
rs1216473	0
rs7941829	0
rs11223022	0
rs75832434	0
rs12269856	0
rs77125640	0
rs59293466	0
rs1961370	0
rs483884	0
rs4753920	0
rs56165124	0
rs2920810	0
rs61897396	0
rs7944910	0
rs12420069	0
rs10831502	0
rs4365039	0
rs505802	0
rs10770155	0
rs7108907	0
rs72849854	0
rs10734632	0
rs4758258	0
rs4509745	0
rs4078255	0
rs16925591	0
rs7112774	0
rs79336712	0
rs10839736	0
rs7126831	0
rs10769180	0
rs10500650	0
rs11034728	0
rs840716	0
rs4910524	0
rs11101742	0
rs10870289	0
rs10840370	0
rs4756918	0
rs1442709	0
rs1978947	0
rs12787092	0
rs11024981	0
rs10766419	0
rs4148642	0
rs10734237	0
rs1601251	0
rs7928484	0
rs11023481	0
rs1714336	0
rs12295888	0
rs72866464	0
rs7116756	0
rs6416164	0
rs900145	0
rs11824425	0
rs77276637	0
rs60638617	0
rs11591411	0
rs359079	0
rs12569624	0
rs7908946	0
rs6597745	0
rs12416625	0
rs41455146	0
rs12217961	0
rs75363152	0
rs2946999	0
rs718948	0
rs2138920	0
rs9423265	0
rs4752710	0
rs11200638	0
rs11200622	0
rs11596483	0
rs11200240	0
rs11200231	0
rs41287952	0
rs11199375	0
rs10794070	0
rs78135892	0
rs12217377	0
rs11594943	0
rs7076708	0
rs4750741	0
rs12413141	0
rs16909010	0
rs374532236	0
rs11016499	0
rs7082333	0
rs116259529	0
rs11016138	0
rs7090169	0
rs1335010	0
rs11016111	0
rs10765179	0
rs6482992	0
rs10751587	0
rs4962612	0
rs1865900	0
rs7917910	0
rs10833272	0
rs7125832	0
rs2513078	0
rs9787901	0
rs752690	0
rs10838254	0
rs4755241	0
rs16937261	0
rs2266788	0
rs7944359	0
rs2044541	0
rs11035999	0
rs16935026	0
rs1039038	0
rs6485106	0
rs7926432	0
rs10836553	0
rs11033586	0
rs10836537	0
rs2942399	0
rs12575900	0
rs59858161	0
rs10488810	0
rs2863695	0
rs11038815	0
rs11025987	0
rs1017875	0
rs174579	0
rs7116190	0
rs562028	0
rs535218	0
rs17578360	0
rs7113008	0
rs7934043	0
rs3844134	0
rs7926462	0
rs7950003	0
rs74968910	0
rs528101	0
rs11228711	0
rs641727	0
rs637249	0
rs11600896	0
rs1216155	0
rs11245624	0
rs79681097	0
rs996076	0
rs12275472	0
rs2553825	0
rs7106869	0
rs4322349	0
rs7119386	0
rs72889142	0
rs3108820	0
rs3114684	0
rs1389422	0
rs2349230	0
rs11028130	0
rs72880677	0
rs1509606	0
rs57453022	0
rs1915055	0
rs11602836	0
rs16910819	0
rs78715778	0
rs10160246	0
rs7109401	0
rs1349818	0
rs1822891	0
rs16916435	0
rs1445324	0
rs7940020	0
rs566798	0
rs7941113	0
rs10836139	0
rs35925346	0
rs7117774	0
rs2294908	0
rs2745897	0
rs1524143	0
rs10835764	0
rs10501093	0
rs12281369	0
rs4922556	0
rs6484487	0
rs16919765	0
rs76738759	0
rs584041	0
rs329537	0
rs72638162	0
rs2174876	0
rs11223332	0
rs11610237	0
rs1968655	0
rs17023308	0
rs2651973	0
rs1274535	0
rs11107531	0
rs12425425	0
rs10859421	0
rs7315857	0
rs899016	0
rs2037133	0
rs4760449	0
rs7297281	0
rs7301301	0
rs3885787	0
rs11106366	0
rs73204761	0
rs1356773	0
rs11105121	0
rs35929186	0
rs2268518	0
rs2268517	0
rs11108446	0
rs825018	0
rs4764788	0
rs10860698	0
rs1709189	0
rs589202	0
rs76788350	0
rs12810780	0
rs10860580	0
rs78885406	0
rs61940184	0
rs2372641	0
rs1523098	0
rs201403	0
rs978341	0
rs10860219	0
rs35836702	0
rs881955	0
rs117276792	0
rs7304494	0
rs17016022	0
rs1722392	0
rs12299948	0
rs2030904	0
rs17109485	0
rs11178068	0
rs7486501	0
rs789327	0
rs76958184	0
rs10748128	0
rs10784762	0
rs11177441	0
rs7299794	0
rs1907702	0
rs10506561	0
rs2227491	0
rs2041862	0
rs34371932	0
rs10431575	0
rs67296013	0
rs79359495	0
rs11175762	0
rs3741740	0
rs11179351	0
rs12305483	0
rs61933677	0
rs2365712	0
rs7972428	0
rs17312337	0
rs17284925	0
rs11116859	0
rs2088385	0
rs7133638	0
rs7301969	0
rs7314436	0
rs1732664	0
rs80309331	0
rs961072	0
rs11106131	0
rs10777210	0
rs17759214	0
rs73129545	0
rs2141707	0
rs4831949	0
rs1609031	0
rs73394459	0
rs11111501	0
rs891292	0
rs12821855	0
rs1034200	0
rs2334946	0
rs457808	0
rs7488619	0
rs7137605	0
rs12426335	0
rs10848266	0
rs4759771	0
rs11615641	0
rs10848100	0
rs10734961	0
rs7957706	0
rs3741574	0
rs12230332	0
rs7959137	0
rs756186	0
rs1046890	0
rs2218917	0
rs748601	0
rs79169838	0
rs11617815	0
rs7329561	0
rs58644158	0
rs7329120	0
rs725995	0
rs7988433	0
rs9535843	0
rs9319428	0
rs9554172	0
rs67227314	0
rs7328829	0
rs12430350	0
rs7985629	0
rs3117866	0
rs7358928	0
rs79265304	0
rs9511613	0
rs9507405	0
rs1539096	0
rs1361577	0
rs4769360	0
rs4770688	0
rs470506	0
rs12307790	0
rs12369026	0
rs12812363	0
rs12811045	0
rs34272431	0
rs12310675	0
rs11066959	0
rs7965393	0
rs7978946	0
rs78554849	0
rs11113429	0
rs61938459	0
rs4964460	0
rs12825446	0
rs10778460	0
rs1215765	0
rs919837	0
rs11613637	0
rs35585068	0
rs4981021	0
rs79275061	0
rs10778272	0
rs61929689	0
rs2384649	0
rs3858650	0
rs2891576	0
rs6486496	0
rs73144782	0
rs9706155	0
rs4765309	0
rs4765273	0
rs849343	0
rs7316480	0
rs4148865	0
rs11065440	0
rs677112	0
rs4767783	0
rs11064666	0
rs1846601	0
rs10850952	0
rs4767629	0
rs1879417	0
rs3782219	0
rs545654	0
rs17579897	0
rs2620728	0
rs116852410	0
rs10748001	0
rs10845712	0
rs2445421	0
rs2111937	0
rs10845993	0
rs219872	0
rs2098469	0
rs11055648	0
rs11055608	0
rs11055349	0
rs7980246	0
rs11063692	0
rs2417899	0
rs7957464	0
rs2889717	0
rs10842349	0
rs11051876	0
rs2302371	0
rs4764601	0
rs11064160	0
rs4764482	0
rs1055151	0
rs1799455	0
rs11611859	0
rs12580403	0
rs1054277	0
rs7955897	0
rs61912580	0
rs7977676	0
rs7964419	0
rs7295342	0
rs35335546	0
rs1382825	0
rs7966843	0
rs2110162	0
rs10841795	0
rs4149057	0
rs11045242	0
rs10770586	0
rs7959819	0
rs77699277	0
rs10841293	0
rs11043733	0
rs7301665	0
rs2192187	0
rs11615337	0
rs342153	0
rs10893206	0
rs948367	0
rs1785041	0
rs478251	0
rs1124515	0
rs7946496	0
rs11220285	0
rs11824104	0
rs11219925	0
rs2510432	0
rs2466710	0
rs11063686	0
rs13377457	0
rs6589964	0
rs7342257	0
rs10892882	0
rs2852833	0
rs732481	0
rs4539328	0
rs477863	0
rs3019117	0
rs78216910	0
rs7103088	0
rs1675540	0
rs7297212	0
rs7961824	0
rs10849045	0
rs10849033	0
rs55685036	0
rs34243567	0
rs11062665	0
rs10848816	0
rs61907167	0
rs11224201	0
rs610382	0
rs10791292	0
rs61871503	0
rs7130483	0
rs12801102	0
rs2917575	0
rs3099788	0
rs4937688	0
rs76242003	0
rs11047735	0
rs7296760	0
rs79928930	0
rs3782908	0
rs74594879	0
rs79921840	0
rs2956427	0
rs11169481	0
rs2070615	0
rs931570	0
rs76980980	0
rs17122567	0
rs73102192	0
rs7968472	0
rs1917663	0
rs7132006	0
rs9669403	0
rs7971437	0
rs10880828	0
rs10880685	0
rs2408050	0
rs11181802	0
rs10880383	0
rs12579227	0
rs79924426	0
rs3900362	0
rs7970654	0
rs345944	0
rs1245640	0
rs61941645	0
rs9804798	0
rs12423606	0
rs76464660	0
rs11172895	0
rs12425533	0
rs11172621	0
rs3858562	0
rs4760347	0
rs7303136	0
rs4016338	0
rs2638334	0
rs61396460	0
rs11170792	0
rs2638525	0
rs12312467	0
rs3809173	0
rs56142563	0
rs1458175	0
rs77849268	0
rs11049498	0
rs7957915	0
rs12231591	0
rs2619433	0
rs258441	0
rs58649696	0
rs1050287	0
rs76851022	0
rs7963411	0
rs1872936	0
rs2343878	0
rs10842720	0
rs11048476	0
rs16930227	0
rs1871553	0
rs16929895	0
rs1183253	0
rs1869567	0
rs74642316	0
rs11049499	0
rs1606355	0
rs514247	0
rs789015	0
rs17621741	0
rs10877840	0
rs4445677	0
rs12372562	0
rs10771973	0
rs16920000	0
rs61929540	0
rs75630250	0
rs792593	0
rs1303980	0
rs34049468	0
rs4931354	0
rs76900322	0
rs80208322	0
rs16906049	0
rs2046383	0
rs7136547	0
rs2196488	0
rs73066500	0
rs10886690	0
rs56868345	0
rs80259810	0
rs1539000	0
rs10511679	0
rs1379218	0
rs7874866	0
rs16937883	0
rs13300397	0
rs2180940	0
rs7037112	0
rs714243	0
rs80155864	0
rs7042143	0
rs10962813	0
rs10738509	0
rs10738508	0
rs7027648	0
rs11789984	0
rs10756936	0
rs75373698	0
rs9407874	0
rs10963228	0
rs3808702	0
rs224018	0
rs224017	0
rs4278230	0
rs1539741	0
rs7028847	0
rs72716586	0
rs7863376	0
rs73440990	0
rs581724	0
rs521239	0
rs2217796	0
rs10812357	0
rs10966996	0
rs12237233	0
rs10732346	0
rs10812095	0
rs1412647	0
rs1023704	0
rs10811933	0
rs10757272	0
rs1333040	0
rs944800	0
rs10491569	0
rs3808755	0
rs10810588	0
rs7852443	0
rs10816115	0
rs10491740	0
rs73412933	0
rs10809647	0
rs10809484	0
rs2050430	0
rs7862974	0
rs62541415	0
rs10978130	0
rs647190	0
rs116742500	0
rs10962538	0
rs71507664	0
rs9299072	0
rs150264845	0
rs1877447	0
rs62534039	0
rs10758976	0
rs10977130	0
rs1323585	0
rs13287364	0
rs10511576	0
rs10960943	0
rs7045263	0
rs191006	0
rs7021570	0
rs10115759	0
rs1927620	0
rs10962407	0
rs4961701	0
rs1360547	0
rs7040927	0
rs12683780	0
rs2151065	0
rs10962305	0
rs10962284	0
rs518519	0
rs4272489	0
rs10511606	0
rs9776129	0
rs17311251	0
rs10756565	0
rs4740578	0
rs4615688	0
rs10968425	0
rs1438469	0
rs328864	0
rs10867379	0
rs10867988	0
rs17086124	0
rs12235637	0
rs4877223	0
rs62578610	0
rs495519	0
rs12552397	0
rs2378383	0
rs2378366	0
rs7872821	0
rs78333139	0
rs1619442	0
rs2788867	0
rs10747020	0
rs894824	0
rs7849646	0
rs10869943	0
rs11145104	0
rs34257514	0
rs7864180	0
rs715243	0
rs7045831	0
rs10992552	0
rs1970119	0
rs10465156	0
rs117798920	0
rs1021443	0
rs10992030	0
rs2126054	0
rs56997684	0
rs12551304	0
rs12344123	0
rs1365369	0
rs10821400	0
rs1887903	0
rs1443358	0
rs28668846	0
rs9410636	0
rs57051891	0
rs11141567	0
rs2277155	0
rs2803407	0
rs10491628	0
rs2375088	0
rs10972952	0
rs732233	0
rs2025126	0
rs10758240	0
rs73645257	0
rs10970828	0
rs7859569	0
rs13293060	0
rs77457340	0
rs80231870	0
rs2490589	0
rs1780069	0
rs2360145	0
rs10813220	0
rs10969481	0
rs10813154	0
rs1169750	0
rs7864608	0
rs10757826	0
rs10813028	0
rs7029237	0
rs74307355	0
rs7850976	0
rs12339112	0
rs10869730	0
rs1416548	0
rs12236682	0
rs1410575	0
rs525065	0
rs11143107	0
rs398010895	0
rs12238624	0
rs74591633	0
rs665576	0
rs13285838	0
rs7863087	0
rs2309481	0
rs2498421	0
rs2860101	0
rs78268884	0
rs7023832	0
rs1001206	0
rs10973446	0
rs10976744	0
rs7039182	0
rs12263039	0
rs78247534	0
rs10447959	0
rs3099094	0
rs60807379	0
rs755600	0
rs59431869	0
rs3115899	0
rs16915946	0
rs12679466	0
rs279980	0
rs4735341	0
rs16868674	0
rs2189255	0
rs12679456	0
rs9297722	0
rs16900429	0
rs554483	0
rs28493365	0
rs79977096	0
rs10100297	0
rs278894	0
rs7817272	0
rs72664600	0
rs16918586	0
rs72673467	0
rs76387424	0
rs4581082	0
rs4236794	0
rs67472030	0
rs7845796	0
rs2022958	0
rs2282510	0
rs16873678	0
rs17291388	0
rs898479	0
rs6984008	0
rs4512347	0
rs4310172	0
rs2513897	0
rs636089	0
rs7826443	0
rs4735561	0
rs2513851	0
rs2290472	0
rs395068	0
rs2336982	0
rs34715850	0
rs4738199	0
rs7841235	0
rs10088386	0
rs4612314	0
rs16938849	0
rs16938845	0
rs61045860	0
rs6999858	0
rs1482131	0
rs894886	0
rs1458121	0
rs11996971	0
rs77887183	0
rs9298185	0
rs4560821	0
rs10094908	0
rs16937488	0
rs4738101	0
rs33978252	0
rs10104581	0
rs7812482	0
rs991771	0
rs991772	0
rs16939074	0
rs2930553	0
rs7341568	0
rs34833286	0
rs10958169	0
rs73287130	0
rs1354823	0
rs7830287	0
rs7820824	0
rs5892750	0
rs920983	0
rs12679573	0
rs10957945	0
rs16906578	0
rs3739330	0
rs10103897	0
rs78708039	0
rs10957863	0
rs7845303	0
rs2113666	0
rs76152382	0
rs78282772	0
rs75995878	0
rs75236752	0
rs1946213	0
rs199208	0
rs2467193	0
rs2447560	0
rs73357899	0
rs1514193	0
rs28452001	0
rs76210950	0
rs11781752	0
rs11998159	0
rs2958832	0
rs9643306	0
rs58537561	0
rs1000264	0
rs2403773	0
rs16904584	0
rs78181726	0
rs10094802	0
rs13263959	0
rs12547214	0
rs3817720	0
rs7865261	0
rs7045852	0
rs10758677	0
rs7045876	0
rs11791930	0
rs6476858	0
rs3895473	0
rs62541849	0
rs5027089	0
rs11790849	0
rs7024250	0
rs9644834	0
rs10758483	0
rs7855695	0
rs10967052	0
rs1707299	0
rs7852929	0
rs10757436	0
rs7860714	0
rs4741612	0
rs34317967	0
rs891835	0
rs8181015	0
rs62530989	0
rs7462819	0
rs6982887	0
rs74658374	0
rs16893133	0
rs1809170	0
rs28429920	0
rs72720637	0
rs6983670	0
rs73713923	0
rs7844704	0
rs3204141	0
rs28399342	0
rs9656941	0
rs6469809	0
rs72497321	0
rs4372031	0
rs2514605	0
rs2514760	0
rs13273480	0
rs6470479	0
rs35554116	0
rs117981446	0
rs76191239	0
rs4733524	0
rs10505527	0
rs76373092	0
rs62528365	0
rs28820024	0
rs10094929	0
rs77255524	0
rs4733809	0
rs10086557	0
rs60975849	0
rs4266612	0
rs35813735	0
rs2007197	0
rs73351785	0
rs12682421	0
rs1016343	0
rs9693379	0
rs13271795	0
rs13271478	0
rs73651227	0
rs944990	0
rs7036984	0
rs11396694	0
rs12573151	0
rs2893946	0
rs3852417	0
rs10761721	0
rs7908867	0
rs7075773	0
rs11343823	0
rs7900579	0
rs34533699	0
rs12269234	0
rs7093161	0
rs16913947	0
rs72808525	0
rs11287673	0
rs4948528	0
rs1698372	0
rs2184033	0
rs16915045	0
rs180982071	0
rs114949318	0
rs79333630	0
rs10761946	0
rs10761955	0
rs10822691	0
rs74921933	0
rs11001648	0
rs12244995	0
rs12358244	0
rs1189555	0
rs78831815	0
rs2487067	0
rs1683852	0
rs3847356	0
rs4746935	0
rs10998978	0
rs10998778	0
rs1111874	0
rs74913602	0
rs2296419	0
rs4746654	0
rs16923015	0
rs1911474	0
rs10825331	0
rs56373638	0
rs2913117	0
rs16936026	0
rs3128252	0
rs1112959	0
rs2466482	0
rs9703043	0
rs10734022	0
rs72639529	0
rs10827597	0
rs10827563	0
rs2800812	0
rs55970735	0
rs1024203	0
rs7068226	0
rs1763804	0
rs3006584	0
rs668126	0
rs2767623	0
rs2253951	0
rs11007806	0
rs2817833	0
rs17154128	0
rs10793496	0
rs800323	0
rs2067852	0
rs56128329	0
rs7093457	0
rs1919766	0
rs7080407	0
rs16927030	0
rs10824053	0
rs17549153	0
rs10762182	0
rs2144862	0
rs1133837	0
rs7085667	0
rs10776612	0
rs12573609	0
rs12783037	0
rs4948944	0
rs12219891	0
rs2170227	0
rs7923161	0
rs11813145	0
rs2559825	0
rs10740494	0
rs4552973	0
rs1473795	0
rs2476947	0
rs3814219	0
rs17114998	0
rs1475643	0
rs3818708	0
rs729025	0
rs12242503	0
rs2183871	0
rs10883039	0
rs393376	0
rs872570	0
rs6584122	0
rs17410931	0
rs11188899	0
rs7906450	0
rs11188299	0
rs2901825	0
rs2253635	0
rs4110518	0
rs7589	0
rs1602243	0
rs3934245	0
rs12573564	0
rs117370875	0
rs12762492	0
rs34044495	0
rs3781565	0
rs10787630	0
rs77150090	0
rs17092237	0
rs9664665	0
rs7920700	0
rs2419880	0
rs2479124	0
rs4918756	0
rs10219033	0
rs7924122	0
rs10885102	0
rs1927159	0
rs11195062	0
rs4126475	0
rs78969433	0
rs11187974	0
rs12217337	0
rs1250011	0
rs10884515	0
rs11200710	0
rs11200695	0
rs7911169	0
rs79593411	0
rs10886109	0
rs11198057	0
rs72830086	0
rs17100360	0
rs10787290	0
rs714255	0
rs79627097	0
rs74458026	0
rs17695110	0
rs11186481	0
rs11186460	0
rs10881816	0
rs12359973	0
rs77161010	0
rs4980058	0
rs12359427	0
rs77703431	0
rs2067731	0
rs11201504	0
rs1880387	0
rs10882258	0
rs11187351	0
rs7914814	0
rs10882058	0
rs7094498	0
rs7080368	0
rs7093513	0
rs11185938	0
rs1324698	0
rs12240414	0
rs978522	0
rs4145760	0
rs17109503	0
rs519914	0
rs497099	0
rs4934383	0
rs1609579	0
rs17106320	0
rs7091796	0
rs2484503	0
rs7908497	0
rs1690678	0
rs1536737	0
rs10818058	0
rs10759891	0
rs10817987	0
rs1931302	0
rs74866435	0
rs62577063	0
rs10817746	0
rs13440344	0
rs10817674	0
rs7858120	0
rs12552952	0
rs78625556	0
rs10465129	0
rs786983	0
rs1024771	0
rs72750769	0
rs57900138	0
rs10739288	0
rs2418063	0
rs10979851	0
rs2806096	0
rs74722302	0
rs7032522	0
rs10984386	0
rs7087615	0
rs10781499	0
rs7861829	0
rs4364736	0
rs11243977	0
rs1571832	0
rs2987389	0
rs10901101	0
rs77505936	0
rs10736862	0
rs62567170	0
rs7044663	0
rs13289976	0
rs12341407	0
rs10986139	0
rs10818655	0
rs10985320	0
rs7030139	0
rs10979846	0
rs10979812	0
rs4598563	0
rs72603694	0
rs72741489	0
rs1888163	0
rs2246594	0
rs201390868	0
rs3780617	0
rs422531	0
rs72761519	0
rs944761	0
rs78383260	0
rs7856191	0
rs77420691	0
rs10512241	0
rs10989494	0
rs10759835	0
rs12347549	0
rs1836406	0
rs4744303	0
rs10121048	0
rs10992782	0
rs1923982	0
rs4521823	0
rs12347994	0
rs34387677	0
rs633082	0
rs11794057	0
rs62570148	0
rs698472	0
rs11789013	0
rs10978552	0
rs79838804	0
rs10991433	0
rs2740479	0
rs62566031	0
rs10739906	0
rs41312212	0
rs10991118	0
rs10820474	0
rs16922871	0
rs303598	0
rs62574994	0
rs7044964	0
rs9423671	0
rs1814000	0
rs1337381	0
rs1277738	0
rs74371900	0
rs10764175	0
rs3864829	0
rs2094647	0
rs10826375	0
rs7901044	0
rs4748466	0
rs12258967	0
rs7093791	0
rs11013076	0
rs118154653	0
rs7896607	0
rs2482117	0
rs2489207	0
rs11012674	0
rs10828165	0
rs7090660	0
rs1444527	0
rs11254464	0
rs7099135	0
rs1111367	0
rs2358851	0
rs1412562	0
rs1578192	0
rs787035	0
rs12219694	0
rs9971041	0
rs3827855	0
rs78830317	0
rs7898933	0
rs116955929	0
rs16924809	0
rs1343709	0
rs4553272	0
rs7087041	0
rs12770568	0
rs11012389	0
rs3791197	0
rs4748702	0
rs7092971	0
rs11012153	0
rs780827	0
rs11254064	0
rs6602133	0
rs4747862	0
rs10905603	0
rs10905493	0
rs11254969	0
rs1992495	0
rs612395	0
rs11257854	0
rs6602322	0
rs628844	0
rs12412904	0
rs4748295	0
rs61832635	0
rs117425958	0
rs11252864	0
rs4146653	0
rs10508288	0
rs12251644	0
rs2167697	0
rs7089769	0
rs10458786	0
rs2796016	0
rs4749963	0
rs77873575	0
rs1819233	0
rs1055340	0
rs11592520	0
rs10906734	0
rs10737087	0
rs942936	0
rs11258937	0
rs1026580	0
rs3949883	0
rs11591544	0
rs729292	0
rs72773698	0
rs9787594	0
rs72767653	0
rs11257506	0
rs7906166	0
rs7894817	0
rs10752202	0
rs1998432	0
rs2146480	0
rs731087	0
rs872466	0
rs556695	0
rs196948	0
rs11079656	0
rs7222507	0
rs4569323	0
rs9903921	0
rs2111413	0
rs8070414	0
rs1009566	0
rs2058306	0
rs35094186	0
rs9898603	0
rs16960087	0
rs16946625	0
rs12453293	0
rs732350	0
rs16944030	0
rs11654618	0
rs7219859	0
rs12603207	0
rs894618	0
rs17213040	0
rs11079662	0
rs9889789	0
rs9797238	0
rs1699602	0
rs965229	0
rs7221596	0
rs61172383	0
rs2041631	0
rs11655308	0
rs4793342	0
rs2190714	0
rs7220313	0
rs11651501	0
rs7207502	0
rs6501441	0
rs9897347	0
rs9908572	0
rs4793500	0
rs56248631	0
rs112914	0
rs7213154	0
rs12947751	0
rs2952455	0
rs79664402	0
rs7501633	0
rs1484770	0
rs16492	0
rs79167182	0
rs12601982	0
rs16967637	0
rs7225117	0
rs11657468	0
rs972249	0
rs2269860	0
rs719867	0
rs1008284	0
rs12603899	0
rs3094509	0
rs2189303	0
rs80173298	0
rs1874584	0
rs8067621	0
rs12453272	0
rs4796236	0
rs2735835	0
rs72833110	0
rs6503467	0
rs228754	0
rs9916116	0
rs7208123	0
rs16954044	0
rs8072262	0
rs9899744	0
rs75659776	0
rs8068533	0
rs16970089	0
rs9904835	0
rs16948048	0
rs3809775	0
rs3809776	0
rs4793944	0
rs34378400	0
rs72827851	0
rs1133221	0
rs4794154	0
rs74253615	0
rs1071682	0
rs9944506	0
rs1568447	0
rs2608882	0
rs78052332	0
rs7235540	0
rs2419041	0
rs4294886	0
rs76003160	0
rs561043	0
rs56957669	0
rs11564333	0
rs59965784	0
rs28613016	0
rs2245503	0
rs4640255	0
rs8096191	0
rs1349217	0
rs28394771	0
rs4131294	0
rs72881240	0
rs550544	0
rs1429436	0
rs1788823	0
rs73390241	0
rs9963126	0
rs17724031	0
rs12970656	0
rs76798687	0
rs10502648	0
rs34849253	0
rs1362858	0
rs10460053	0
rs10502640	0
rs17645004	0
rs9953284	0
rs72961236	0
rs4258695	0
rs990934	0
rs72945364	0
rs2140445	0
rs12969799	0
rs59149255	0
rs4799592	0
rs2912327	0
rs4447498	0
rs77924649	0
rs4800460	0
rs75498636	0
rs1533570	0
rs2644169	0
rs8096497	0
rs34573010	0
rs8099184	0
rs9635859	0
rs2160757	0
rs1133851	0
rs11664141	0
rs2677899	0
rs8094492	0
rs6505774	0
rs7210081	0
rs59714954	0
rs2589151	0
rs62067911	0
rs4318264	0
rs8079986	0
rs12450839	0
rs4789850	0
rs7225363	0
rs1212721	0
rs11876037	0
rs8087991	0
rs9966444	0
rs566326	0
rs75636766	0
rs62083803	0
rs410267	0
rs79682163	0
rs72973107	0
rs6505575	0
rs79719999	0
rs16974672	0
rs2847348	0
rs615989	0
rs602290	0
rs644529	0
rs75843611	0
rs12457682	0
rs58691276	0
rs4644934	0
rs593847	0
rs3902986	0
rs72823686	0
rs212163	0
rs1319365	0
rs9939414	0
rs1346556	0
rs17616209	0
rs160964	0
rs11642287	0
rs373773441	0
rs744350	0
rs12599734	0
rs12920842	0
rs929863	0
rs17604349	0
rs9926927	0
rs1424241	0
rs74025961	0
rs1424136	0
rs2965762	0
rs9931501	0
rs12922339	0
rs423974	0
rs1922609	0
rs76034523	0
rs7190498	0
rs12597198	0
rs4505340	0
rs11647812	0
rs17724927	0
rs17797882	0
rs1110542	0
rs6564641	0
rs3751834	0
rs960862	0
rs2075831	0
rs2075832	0
rs1125814	0
rs2550619	0
rs11150085	0
rs75503490	0
rs4074873	0
rs72792363	0
rs13335579	0
rs2161627	0
rs8054941	0
rs4889160	0
rs16952522	0
rs78316797	0
rs933716	0
rs72622273	0
rs7205790	0
rs2576562	0
rs11420533	0
rs6499756	0
rs55781511	0
rs16953686	0
rs1861866	0
rs80258398	0
rs10521266	0
rs11866993	0
rs1079926	0
rs1350879	0
rs1381453	0
rs12932881	0
rs8055984	0
rs59019759	0
rs11644036	0
rs12102928	0
rs4313803	0
rs7198362	0
rs2044912	0
rs12708853	0
rs150422514	0
rs16965820	0
rs9921814	0
rs75584461	0
rs78012469	0
rs2962461	0
rs288650	0
rs16964166	0
rs2221744	0
rs1162202	0
rs75280858	0
rs80311300	0
rs17822283	0
rs7188689	0
rs12925638	0
rs9932887	0
rs60418362	0
rs7194714	0
rs7190479	0
rs2074519	0
rs6502136	0
rs10521257	0
rs1003060	0
rs78747655	0
rs12947940	0
rs17604444	0
rs7207162	0
rs16947926	0
rs12600862	0
rs8082266	0
rs117233551	0
rs62058039	0
rs6503287	0
rs12452147	0
rs9906854	0
rs4791774	0
rs418378	0
rs2036171	0
rs1004151	0
rs6503070	0
rs17616525	0
rs11870868	0
rs12600602	0
rs12944386	0
rs12602813	0
rs740635	0
rs117753963	0
rs11870580	0
rs1859221	0
rs11080247	0
rs9915789	0
rs11658318	0
rs398061	0
rs7216082	0
rs8070486	0
rs1851272	0
rs17841431	0
rs8068654	0
rs2108978	0
rs11655773	0
rs230982	0
rs9900158	0
rs76046872	0
rs28934576	0
rs57358263	0
rs9940705	0
rs76361489	0
rs173434	0
rs8057852	0
rs446933	0
rs381312	0
rs506334	0
rs67890964	0
rs75621302	0
rs3826123	0
rs149633775	0
rs13337664	0
rs62040398	0
rs741590	0
rs12444222	0
rs17244777	0
rs7202258	0
rs12448920	0
rs11639926	0
rs8046134	0
rs3751757	0
rs76341119	0
rs11648084	0
rs12598434	0
rs6502926	0
rs7215990	0
rs9900101	0
rs60549196	0
rs9890937	0
rs2020118	0
rs7498985	0
rs1060250	0
rs9932489	0
rs11645614	0
rs17291200	0
rs12932746	0
rs16942541	0
rs16940959	0
rs1388142	0
rs12444199	0
rs16940559	0
rs62051953	0
rs12443633	0
rs3786272	0
rs8099418	0
rs78111008	0
rs175293	0
rs78090585	0
rs13433198	0
rs78270552	0
rs1321936	0
rs6041592	0
rs35865213	0
rs4814129	0
rs4814126	0
rs78740371	0
rs6038556	0
rs6078440	0
rs6131289	0
rs6040563	0
rs6040435	0
rs6134048	0
rs7269546	0
rs6055877	0
rs59825185	0
rs2049943	0
rs979530	0
rs6079992	0
rs1558381	0
rs12625514	0
rs6047565	0
rs6047511	0
rs6082470	0
rs6113115	0
rs2145966	0
rs996570	0
rs200184	0
rs390470	0
rs76361665	0
rs73285763	0
rs723768	0
rs8122970	0
rs6112259	0
rs988069	0
rs75171231	0
rs9789779	0
rs6044493	0
rs56059585	0
rs2144886	0
rs235769	0
rs67301887	0
rs17814531	0
rs2062655	0
rs4803101	0
rs7248770	0
rs80042365	0
rs2615588	0
rs11879821	0
rs77067239	0
rs4146202	0
rs3826665	0
rs1710398	0
rs6139980	0
rs2691274	0
rs2569499	0
rs1654535	0
rs12463132	0
rs268922	0
rs7258688	0
rs3893128	0
rs10405336	0
rs17804526	0
rs72484000	0
rs12982299	0
rs58144231	0
rs11668526	0
rs4618122	0
rs1699230	0
rs2273372	0
rs3747913	0
rs6053485	0
rs6107650	0
rs6084732	0
rs297711	0
rs3904864	0
rs73610171	0
rs215523	0
rs215520	0
rs61022069	0
rs7249430	0
rs116846217	0
rs302827	0
rs302462	0
rs302467	0
rs58416079	0
rs199797	0
rs352823	0
rs6067773	0
rs6097459	0
rs6021632	0
rs1005757	0
rs6021421	0
rs1467414	0
rs228851	0
rs228836	0
rs6021161	0
[truncated: 3,887 more rows]

## Sheet: Table S2. Scoring 5 Func. An.
Supplementary Table S2. Functional Annotations for gene identification for Depression
GENCODE_id	GENCODE_name	Missense Mutations	ciseQTL	KOmice	PPI	KEGG	Total Score
ENSG00000113520	IL4	0	1	1	1	1	4
ENSG00000115604	IL18R1	0	1	1	1	1	4
ENSG00000160712	IL6R	1	1	1	1	0	4
ENSG00000166888	STAT6	0	1	1	1	1	4
ENSG00000166949	SMAD3	0	1	1	1	1	4
ENSG00000169194	IL13	1	0	1	1	1	4
ENSG00000174125	TLR1	1	1	1	1	0	4
ENSG00000020633	RUNX3	0	1	1	1	0	3
ENSG00000069667	RORA	0	0	1	1	1	3
ENSG00000107485	GATA3	0	0	1	1	1	3
ENSG00000109471	IL2	0	0	1	1	1	3
ENSG00000113525	IL5	0	0	1	1	1	3
ENSG00000115602	IL1RL1	1	0	1	1	0	3
ENSG00000117586	TNFSF4	0	1	1	1	0	3
ENSG00000125347	IRF1	0	1	1	1	0	3
ENSG00000134215	VAV3	0	1	1	1	0	3
ENSG00000138684	IL21	0	0	1	1	1	3
ENSG00000141736	ERBB2	1	0	1	1	0	3
ENSG00000158869	FCER1G	0	1	1	1	0	3
ENSG00000161405	IKZF3	0	1	1	1	0	3
ENSG00000179344	HLA-DQB1	0	1	1	0	1	3
ENSG00000204252	HLA-DOA	0	0	1	1	1	3
ENSG00000204287	HLA-DRA	1	1	0	0	1	3
ENSG00000231389	HLA-DPA1	0	1	0	1	1	3
ENSG00000073605	GSDMB	1	1	0	0	0	2
ENSG00000074047	GLI2	0	0	1	1	0	2
ENSG00000079112	CDH17	0	0	1	1	0	2
ENSG00000087086	FTL	0	0	0	1	0	2
ENSG00000087088	BAX	0	0	1	1	0	2
ENSG00000100385	IL2RB	0	1	1	0	0	2
ENSG00000100902	PSMA6	0	1	0	0	0	2
ENSG00000106571	GLI3	0	0	1	1	0	2
ENSG00000107957	SH3PXD2A	1	0	1	0	0	2
ENSG00000111145	ELK3	1	0	1		0	2
ENSG00000111335	OAS2	1	1	0		0	2
ENSG00000112130	RNF8	0	0	1	1	0	2
ENSG00000112486	CCR6	0	0	1	1	0	2
ENSG00000113522	RAD50	0	0	1	0	0	2
ENSG00000120903	CHRNA2	0	1	1	0	0	2
ENSG00000124107	SLPI	0	0	1	1	0	2
ENSG00000131507	NDFIP1	0	0	1	1	0	2
ENSG00000134460	IL2RA	0	0	1	1	0	2
ENSG00000134470	IL15RA	0	1	1	0	0	2
ENSG00000135905	DOCK10	0	0	1	1	0	2
ENSG00000137033	IL33	0	0	1	1	0	2
ENSG00000142556	ZNF614	1	1	0	0	0	2
ENSG00000143631	FLG	1	0	1	0	0	2
ENSG00000145777	TSLP	0	0	1	1	0	2
ENSG00000162104	ADCY9	0	1	1	0	0	2
ENSG00000163485	ADORA1	0	1	1	0	0	2
ENSG00000165280	VCP	0	0	1	1	0	2
ENSG00000167914	GSDMA	1	1	0	0	0	2
ENSG00000171132	PRKCE	0	0	1	1	0	2
ENSG00000171608	PIK3CD	0	0	1	1	0	2
ENSG00000172057	ORMDL3	0	1	0	1	0	2
ENSG00000174130	TLR6	0	0	1	1	0	2
ENSG00000179588	ZFPM1	0	0	1	1	0	2
ENSG00000180902	D2HGDH	1	1	0	0	0	2
ENSG00000186265	BTLA	0	0	1	1	0	2
ENSG00000186716	BCR	0	1	0	1	0	2
ENSG00000196735	HLA-DQA1	0	1	0	0	1	2
ENSG00000197746	PSAP	0	0	1	1	0	2
ENSG00000198821	CD247	0	1	1	0	0	2
ENSG00000204681	GABBR1	1	0	1	0	0	2
ENSG00000215182	MUC5AC	1	0	1	0	0	2
ENSG00000003989	SLC7A2	0	0	0	1	0	1
ENSG00000008394	MGST1	0	0	0	1	0	1
ENSG00000015475	BID	0	0	0	0	0	1
ENSG00000049759	NEDD4L	0	0	1	0	0	1
ENSG00000065361	ERBB3	0	1	0	0	0	1
ENSG00000065609	SNAP91	0	0	1	0	0	1
ENSG00000079308	TNS1	0	1	0	0	0	1
ENSG00000083642	PDS5B	0	0	1	0	0	1
ENSG00000087494	PTHLH	0	0	1	0	0	1
ENSG00000088812	ATRN	0	0	1	0	0	1
ENSG00000088888	MAVS	0	0	1	0	0	1
ENSG00000089250	NOS1	0	0	1	0	0	1
ENSG00000092020	PPP2R3C	0	0	0	1	0	1
ENSG00000096093	EFHC1	0	1	0	0	0	1
ENSG00000100890	RP11-173D9.3	0	1	0	0	0	1
ENSG00000100994	PYGB	0	0	0	1	0	1
ENSG00000103196	CRISPLD2	0	0	0	1	0	1
ENSG00000104419	NDRG1	0	0	0	1	0	1
ENSG00000107902	LHPP	0	1	0	0	0	1
ENSG00000108963	DPH1	0	0	1	0	0	1
ENSG00000109851	DBX1	0	0	1	0	0	1
ENSG00000109906	ZBTB16	0	0	0	1	0	1
ENSG00000111540	RAB5B	0	0	0	1	0	1
ENSG00000111877	MCM9	1	0	0	0	0	1
ENSG00000112182	BACH2	0	0	1	0	0	1
ENSG00000113448	PDE4D	0	0	1	0	0	1
ENSG00000115020	PIKFYVE	0	0	1	0	0	1
ENSG00000115353	TACR1	0	0	1	0	0	1
ENSG00000116106	EPHA4	0	0	1	0	0	1
ENSG00000116857	TMEM9	0	1	0	0	0	1
ENSG00000123411	IKZF4	0	1	0	0	0	1
ENSG00000124157	SEMG2	1	0	0	0	0	1
ENSG00000128536	CDHR3	1	0	0	0	0	1
ENSG00000128731	HERC2	0	1	0	0	0	1
ENSG00000131437	KIF3A	0	0	1	0	0	1
ENSG00000132842	AP3B1	0	0	0	1	0	1
ENSG00000135903	PAX3	0	0	1	0	0	1
ENSG00000137310	TCF19	0	1	0	0	0	1
ENSG00000139531	SUOX	0	1	0	0	0	1
ENSG00000141384	TAF4B	1	0	0	0	0	1
ENSG00000141556	TBCD	0	1	0	0	0	1
ENSG00000142599	RERE	0	1	0	0	0	1
ENSG00000142655	PEX14	0	1	0	0	0	1
ENSG00000145416	MARCHF1	0	0	1	0	0	1
ENSG00000145781	COMMD10	0	1	0	0	0	1
ENSG00000148450	MSRB2	0	1	0	0	0	1
ENSG00000148942	SLC5A12	1	0	0	0	0	1
ENSG00000150938	CRIM1	0	0	1	0	0	1
ENSG00000151090	THRB	0	0	1	0	0	1
ENSG00000151292	CSNK1G3	0	1	0	0	0	1
ENSG00000151322	NPAS3	0	0	1	0	0	1
ENSG00000151422	FER	0	0	0	1	0	1
ENSG00000152127	MGAT5	0	0	1	0	0	1
ENSG00000152969	JAKMIP1	0	1	0	0	0	1
ENSG00000153404	PLEKHG4B	1	0	0	0	0	1
ENSG00000161395	PGAP3	0	0	1	0	0	1
ENSG00000163531	NFASC	0	0	0	1	0	1
ENSG00000163913	IFT122	0	0	1	0	0	1
ENSG00000164309	CMYA5	1	0	0	0	0	1
ENSG00000164619	BMPER	0	0	1	0	0	1
ENSG00000164749	HNF4G	0	0	1	0	0	1
ENSG00000164761	TNFRSF11B	0	0	1	0	0	1
ENSG00000166206	GABRB3	0	0	1	0	0	1
ENSG00000168546	GFRA2	0	0	1	0	0	1
ENSG00000170915	PAQR8	0	1	0	0	0	1
ENSG00000171603	CLSTN1	0	0	1	0	0	1
ENSG00000172771	C3orf25	1	0	0	0	0	1
ENSG00000172995	ARPP21	1	0	0	0	0	1
ENSG00000177311	ZBTB38	0	1	0	0	0	1
ENSG00000178568	ERBB4	0	0	1	0	0	1
ENSG00000179915	NRXN1	0	0	1	0	0	1
ENSG00000181218	HIST3H2A	0	1	0	0	0	1
ENSG00000183020	AP2A2	0	0	0	1	0	1
ENSG00000184313	HEATR8	1	0	0	0	0	1
ENSG00000185664	PMEL	0	1	0	0	0	1
ENSG00000186075	ZPBP2	1	0	0	0	0	1
ENSG00000187240	DYNC2H1	0	0	1	0	0	1
ENSG00000196208	GREB1	1	0	0	0	0	1
ENSG00000196218	RYR1	0	0	1	0	0	1
ENSG00000197375	SLC22A5	0	1	0	0	0	1
ENSG00000197536	C5orf56	0	1	0	0	0	1
ENSG00000197728	RPS26	0	1	0	0	0	1
ENSG00000198246	SLC29A3	0	1	0	0	0	1
ENSG00000198399	ITSN2	1	0	0	0	0	1
ENSG00000204256	BRD2	0	0	1	0	0	1
ENSG00000204516	MICB	0	0	0	1	0	1
ENSG00000204538	PSORS1C2	1	0	0	0	0	1
ENSG00000204539	CDSN	1	0	0	0	0	1
ENSG00000204694	OR11A1	1	0	0	0	0	1
ENSG00000204971	RP11-807H22.7	0	1	0	0	0	1
ENSG00000205426	KRT81	1	0	0	0	0	1
ENSG00000206474	OR10C1	1	0	0	0	0	1
ENSG00000213886	UBD	0	0	0	1	0	1
ENSG00000226375	RP3-395P12.2	0	1	0	0	0	1
ENSG00000228083	IFNA14	0	0	0	1	0	1
ENSG00000230174	XXbac-BPG181B23.4	0	1	0	0	0	1
ENSG00000230612	AC004237.1	0	1	0	0	0	1
ENSG00000232912	RP5-1115A15.1	0	1	0	0	0	1
ENSG00000233411	RP11-104L21.2	0	1	0	0	0	1
ENSG00000237541	HLA-DQA2	0	0	0	0	1	1
ENSG00000250326	RP11-284M14.1	0	1	0	0	0	1
ENSG00000254140	RP11-731F5.1	0	1	0	0	0	1
ENSG00000257449	RP11-603J24.4	0	1	0	0	0	1
ENSG00000257452	RP1-71H24.1	0	1	0	0	0	1
ENSG00000257692	RP1-292L20.1	0	1	0	0	0	1
ENSG00000258366	RTEL1	0	1	0	0	0	1
ENSG00000264968	RP11-387H17.4	0	1	0	0	0	1
ENSG00000004846	ABCB5	0	0	0	0	0	0
ENSG00000006116	CACNG3	0	0	0	0	0	0
ENSG00000007944	MYLIP	0	0	0	0	0	0
ENSG00000008256	CYTH3	0	0	0	0	0	0
ENSG00000021826	CPS1	0	0	0	0	0	0
ENSG00000036257	CUL3	0	0	0	0	0	0
ENSG00000038427	VCAN	0	0	0	0	0	0
ENSG00000038532	CLEC16A	0	0	0	0	0	0
ENSG00000054267	ARID4B	0	0	0	0	0	0
ENSG00000069188	SDK2	0	0	0	0	0	0
ENSG00000070610	GBA2	0	0	0	0	0	0
ENSG00000072832	CRMP1	0	0	0	0	0	0
ENSG00000077943	ITGA8	0	0	0	0	0	0
ENSG00000079689	SCGN	0	0	0	0	0	0
ENSG00000080503	SMARCA2	0	0	0	0	0	0
ENSG00000083223	ZCCHC6	0	0	0	0	0	0
ENSG00000083635	NUFIP1	0	0	0	0	0	0
ENSG00000084453	SLCO1A2	0	0	0	0	0	0
ENSG00000085377	PREP	0	0	0	0	0	0
ENSG00000087237	CETP	0	0	0	0	0	0
ENSG00000088854	C20orf194	0	0	0	0	0	0
ENSG00000089177	KIF16B	0	0	0	0	0	0
ENSG00000090534	THPO	0	0	0	0	0	0
ENSG00000091986	CCDC80	0	0	0	0	0	0
ENSG00000099256	PRTFDC1	0	0	0	0	0	0
ENSG00000099968	BCL2L13	0	0	0	0	0	0
ENSG00000100503	NIN	0	0	0	0	0	0
ENSG00000100647	KIAA0247	0	0	0	0	0	0
ENSG00000101746	NOL4	0	0	0	0	0	0
ENSG00000102683	SGCG	0	0	0	0	0	0
ENSG00000102780	DGKH	0	0	0	0	0	0
ENSG00000104059	FAM189A1	0	0	0	0	0	0
ENSG00000104112	SCG3	0	0	0	0	0	0
ENSG00000104812	GYS1	0	0	0	0	0	0
ENSG00000105855	ITGB8	0	0	0	0	0	0
ENSG00000106070	GRB10	0	0	0	0	0	0
ENSG00000107077	KDM4C	0	0	0	0	0	0
ENSG00000107165	TYRP1	0	0	0	0	0	0
ENSG00000107185	RGP1	0	0	0	0	0	0
ENSG00000107954	NEURL	0	0	0	0	0	0
ENSG00000109458	GAB1	0	0	0	0	0	0
ENSG00000109790	KLHL5	0	0	0	0	0	0
ENSG00000110328	GALNTL4	0	0	0	0	0	0
ENSG00000111412	C12orf49	0	0	0	0	0	0
ENSG00000111860	CEP85L	0	0	0	0	0	0
ENSG00000111875	ASF1A	0	0	0	0	0	0
ENSG00000111913	FAM65B	0	0	0	0	0	0
ENSG00000112038	OPRM1	0	0	0	0	0	0
ENSG00000112539	C6orf118	0	0	0	0	0	0
ENSG00000112695	COX7A2	0	0	0	0	0	0
ENSG00000113552	GNPDA1	0	0	0	0	0	0
ENSG00000115468	EFHD1	0	0	0	0	0	0
ENSG00000116117	PARD3B	0	0	0	0	0	0
ENSG00000118004	COLEC11	0	0	0	0	0	0
ENSG00000118596	SLC16A7	0	0	0	0	0	0
ENSG00000118849	RARRES1	0	0	0	0	0	0
ENSG00000120160	C9orf11	0	0	0	0	0	0
ENSG00000121210	KIAA0922	0	0	0	0	0	0
ENSG00000122585	NPY	0	0	0	0	0	0
ENSG00000122729	ACO1	0	0	0	0	0	0
ENSG00000122733	KIAA1045	0	0	0	0	0	0
ENSG00000123453	SARDH	0	0	0	0	0	0
ENSG00000124102	PI3	0	0	0	0	0	0
ENSG00000124159	MATN4	0	0	0	0	0	0
ENSG00000124232	RBPJL	0	0	0	0	0	0
ENSG00000124233	SEMG1	0	0	0	0	0	0
ENSG00000124493	GRM4	0	0	0	0	0	0
ENSG00000125843	AP5S1	0	0	0	0	0	0
ENSG00000127955	GNAI1	0	0	0	0	0	0
ENSG00000128274	A4GALT	0	0	0	0	0	0
ENSG00000128585	MKLN1	0	0	0	0	0	0
ENSG00000129071	MBD4	0	0	0	0	0	0
ENSG00000129221	AIPL1	0	0	0	0	0	0
ENSG00000130226	DPP6	0	0	0	0	0	0
ENSG00000132164	SLC6A11	0	0	0	0	0	0
ENSG00000132359	RAP1GAP2	0	0	0	0	0	0
ENSG00000132622	HSPA12B	0	0	0	0	0	0
ENSG00000132975	GPR12	0	0	0	0	0	0
ENSG00000133958	UNC79	0	0	0	0	0	0
ENSG00000134042	MRO	0	0	0	0	0	0
ENSG00000134376	CRB1	0	0	0	0	0	0
ENSG00000134389	CFHR5	0	0	0	0	0	0
ENSG00000134453	RBM17	0	0	0	0	0	0
ENSG00000134987	WDR36	0	0	0	0	0	0
ENSG00000135070	ISCA1	0	0	0	0	0	0
ENSG00000135333	EPHA7	0	0	0	0	0	0
ENSG00000135480	KRT7	0	0	0	0	0	0
ENSG00000136861	CDK5RAP2	0	0	0	0	0	0
ENSG00000137076	TLN1	0	0	0	0	0	0
ENSG00000137094	DNAJB5	0	0	0	0	0	0
ENSG00000137692	DCUN1D5	0	0	0	0	0	0
ENSG00000138459	SLC35A5	0	0	0	0	0	0
ENSG00000138639	ARHGAP24	0	0	0	0	0	0
ENSG00000138674	SEC31A	0	0	0	0	0	0
ENSG00000138688	KIAA1109	0	0	0	0	0	0
ENSG00000139083	ETV6	0	0	0	0	0	0
ENSG00000139547	RDH16	0	0	0	0	0	0
ENSG00000140481	CCDC33	0	0	0	0	0	0
ENSG00000140945	CDH13	0	0	0	0	0	0
ENSG00000141431	ASXL3	0	0	0	0	0	0
ENSG00000141639	MAPK4	0	0	0	0	0	0
ENSG00000141738	GRB7	0	0	0	0	0	0
ENSG00000143061	IGSF3	0	0	0	0	0	0
ENSG00000143196	DPT	0	0	0	0	0	0
ENSG00000143324	XPR1	0	0	0	0	0	0
ENSG00000144354	CDCA7	0	0	0	0	0	0
ENSG00000144481	TRPM8	0	0	0	0	0	0
ENSG00000144681	STAC	0	0	0	0	0	0
ENSG00000144848	ATG3	0	0	0	0	0	0
ENSG00000145012	LPP	0	0	0	0	0	0
ENSG00000145216	FIP1L1	0	0	0	0	0	0
ENSG00000146250	PRSS35	0	0	0	0	0	0
ENSG00000146592	CREB5	0	0	0	0	0	0
ENSG00000146963	LUC7L2	0	0	0	0	0	0
ENSG00000147687	TATDN1	0	0	0	0	0	0
ENSG00000147854	UHRF2	0	0	0	0	0	0
ENSG00000148344	PTGES	0	0	0	0	0	0
ENSG00000148541	FAM13C	0	0	0	0	0	0
ENSG00000148835	TAF5	0	0	0	0	0	0
ENSG00000150051	MKX	0	0	0	0	0	0
ENSG00000150054	MPP7	0	0	0	0	0	0
ENSG00000151023	ENKUR	0	0	0	0	0	0
ENSG00000151276	MAGI1	0	0	0	0	0	0
ENSG00000151360	ALLC	0	0	0	0	0	0
ENSG00000151692	RNF144A	0	0	0	0	0	0
ENSG00000151948	GLT1D1	0	0	0	0	0	0
ENSG00000151952	TMEM132D	0	0	0	0	0	0
ENSG00000152207	CYSLTR2	0	0	0	0	0	0
ENSG00000152818	UTRN	0	0	0	0	0	0
ENSG00000153317	ASAP1	0	0	0	0	0	0
ENSG00000153498	SPACA7	0	0	0	0	0	0
ENSG00000153707	PTPRD	0	0	0	0	0	0
ENSG00000153956	CACNA2D1	0	0	0	0	0	0
ENSG00000154175	ABI3BP	0	0	0	0	0	0
ENSG00000154217	PITPNC1	0	0	0	0	0	0
ENSG00000155324	GRAMD3	0	0	0	0	0	0
ENSG00000157827	FMNL2	0	0	0	0	0	0
ENSG00000158258	CLSTN2	0	0	0	0	0	0
ENSG00000158636	C11orf30	0	0	0	0	0	0
ENSG00000158859	ADAMTS4	0	0	0	0	0	0
ENSG00000158864	NDUFS2	0	0	0	0	0	0
ENSG00000158987	RAPGEF6	0	0	0	0	0	0
ENSG00000162618	ELTD1	0	0	0	0	0	0
ENSG00000162947	AC007364.1	0	0	0	0	0	0
ENSG00000163564	PYHIN1	0	0	0	0	0	0
ENSG00000163637	PRICKLE2	0	0	0	0	0	0
ENSG00000163638	ADAMTS9	0	0	0	0	0	0
ENSG00000164100	NDST3	0	0	0	0	0	0
ENSG00000164113	ADAD1	0	0	0	0	0	0
ENSG00000164209	SLC25A46	0	0	0	0	0	0
ENSG00000164756	SLC30A8	0	0	0	0	0	0
ENSG00000164796	CSMD3	0	0	0	0	0	0
ENSG00000164904	ALDH7A1	0	0	0	0	0	0
ENSG00000165895	ARHGAP42	0	0	0	0	0	0
ENSG00000165966	PDZRN4	0	0	0	0	0	0
ENSG00000166860	ZBTB39	0	0	0	0	0	0
ENSG00000166881	TMEM194A	0	0	0	0	0	0
ENSG00000166960	C18orf34	0	0	0	0	0	0
ENSG00000166984	TCP10L2	0	0	0	0	0	0
ENSG00000167749	KLK4	0	0	0	0	0	0
ENSG00000168216	LMBRD1	0	0	0	0	0	0
ENSG00000168702	LRP1B	0	0	0	0	0	0
ENSG00000168703	WFDC12	0	0	0	0	0	0
ENSG00000169393	ELSPBP1	0	0	0	0	0	0
ENSG00000169436	COL22A1	0	0	0	0	0	0
ENSG00000169509	CRCT1	0	0	0	0	0	0
ENSG00000169851	PCDH7	0	0	0	0	0	0
ENSG00000170145	SIK2	0	0	0	0	0	0
ENSG00000170385	SLC30A1	0	0	0	0	0	0
ENSG00000170442	AC021066.1	0	0	0	0	0	0
ENSG00000170525	PFKFB3	0	0	0	0	0	0
ENSG00000170743	SYT9	0	0	0	0	0	0
ENSG00000170777	TPD52L3	0	0	0	0	0	0
ENSG00000171044	XKR6	0	0	0	0	0	0
ENSG00000171408	PDE7B	0	0	0	0	0	0
ENSG00000171843	MLLT3	0	0	0	0	0	0
ENSG00000171988	JMJD1C	0	0	0	0	0	0
ENSG00000172403	SYNPO2	0	0	0	0	0	0
ENSG00000172818	OVOL1	0	0	0	0	0	0
ENSG00000172987	HPSE2	0	0	0	0	0	0
ENSG00000173068	BNC2	0	0	0	0	0	0
ENSG00000174123	TLR10	0	0	0	0	0	0
ENSG00000175806	MSRA	0	0	0	0	0	0
ENSG00000178031	ADAMTSL1	0	0	0	0	0	0
ENSG00000178412	AC068473.1	0	0	0	0	0	0
ENSG00000178997	EXD1	0	0	0	0	0	0
ENSG00000179059	ZFP42	0	0	0	0	0	0
ENSG00000179104	TMTC2	0	0	0	0	0	0
ENSG00000180447	GAS1	0	0	0	0	0	0
ENSG00000181804	SLC9A9	0	0	0	0	0	0
ENSG00000182185	RAD51B	0	0	0	0	0	0
ENSG00000182771	GRID1	0	0	0	0	0	0
ENSG00000183117	CSMD1	0	0	0	0	0	0
ENSG00000183230	CTNNA3	0	0	0	0	0	0
ENSG00000183580	FBXL7	0	0	0	0	0	0
ENSG00000184986	TMEM121	0	0	0	0	0	0
ENSG00000185046	ANKS1B	0	0	0	0	0	0
ENSG00000185261	KIAA0825	0	0	0	0	0	0
ENSG00000185274	WBSCR17	0	0	0	0	0	0
ENSG00000185532	PRKG1	0	0	0	0	0	0
ENSG00000185966	LCE3E	0	0	0	0	0	0
ENSG00000186207	LCE5A	0	0	0	0	0	0
ENSG00000186952	TMEM232	0	0	0	0	0	0
ENSG00000187446	CHP1	0	0	0	0	0	0
ENSG00000187753	C9orf153	0	0	0	0	0	0
ENSG00000188162	OTOG	0	0	0	0	0	0
ENSG00000196090	PTPRT	0	0	0	0	0	0
ENSG00000196099	OR6M1	0	0	0	0	0	0
ENSG00000196141	SPATS2L	0	0	0	0	0	0
ENSG00000196284	SUPT3H	0	0	0	0	0	0
ENSG00000196758	AC079612.1	0	0	0	0	0	0
ENSG00000196932	TMEM26	0	0	0	0	0	0
ENSG00000197496	SLC2A10	0	0	0	0	0	0
ENSG00000197497	ZNF665	0	0	0	0	0	0
ENSG00000197608	ZNF841	0	0	0	0	0	0
ENSG00000197619	ZNF615	0	0	0	0	0	0
ENSG00000197670	RP4-724E16.2	0	0	0	0	0	0
ENSG00000197702	PARVA	0	0	0	0	0	0
ENSG00000197951	ZNF71	0	0	0	0	0	0
ENSG00000198467	TPM2	0	0	0	0	0	0
ENSG00000198673	FAM19A2	0	0	0	0	0	0
ENSG00000198788	MUC2	0	0	0	0	0	0
ENSG00000198822	GRM3	0	0	0	0	0	0
ENSG00000198937	CCDC167	0	0	0	0	0	0
ENSG00000200197	RNU1-21P	0	0	0	0	0	0
ENSG00000201330	SNORD32B	0	0	0	0	0	0
ENSG00000201386	U6	0	0	0	0	0	0
ENSG00000202398	RNU6-61	0	0	0	0	0	0
ENSG00000203496	RP11-291L22.4	0	0	0	0	0	0
ENSG00000203857	HSD3B1	0	0	0	0	0	0
ENSG00000204290	BTNL2	0	0	0	0	0	0
ENSG00000204296	C6orf10	0	0	0	0	0	0
ENSG00000204301	NOTCH4	0	0	0	0	0	0
ENSG00000204304	PBX2	0	0	0	0	0	0
ENSG00000204381	LAYN	0	0	0	0	0	0
ENSG00000204446	C9orf170	0	0	0	0	0	0
ENSG00000204536	CCHCR1	0	0	0	0	0	0
ENSG00000204540	PSORS1C1	0	0	0	0	0	0
ENSG00000204542	C6orf15	0	0	0	0	0	0
ENSG00000204611	ZNF616	0	0	0	0	0	0
ENSG00000204687	MAS1L	0	0	0	0	0	0
ENSG00000204688	OR2H1	0	0	0	0	0	0
ENSG00000204876	AC021218.2	0	0	0	0	0	0
ENSG00000204913	LRRC3C	0	0	0	0	0	0
ENSG00000206337	HCP5	0	0	0	0	0	0
ENSG00000206719	Y_RNA	0	0	0	0	0	0
ENSG00000207724	MIR132	0	0	0	0	0	0
ENSG00000211890	IGHA2	0	0	0	0	0	0
ENSG00000211898	IGHD	0	0	0	0	0	0
ENSG00000212454	RN5S286	0	0	0	0	0	0
ENSG00000212505	RN5S299	0	0	0	0	0	0
ENSG00000212538	U3	0	0	0	0	0	0
ENSG00000214043	RP5-944M2.3	0	0	0	0	0	0
ENSG00000218336	ODZ3	0	0	0	0	0	0
ENSG00000221578	AL049798.1	0	0	0	0	0	0
ENSG00000221931	OR6X1	0	0	0	0	0	0
ENSG00000222230	RN5S158	0	0	0	0	0	0
ENSG00000223442	AC004041.2	0	0	0	0	0	0
ENSG00000223479	RP11-275A6.1	0	0	0	0	0	0
ENSG00000223485	RP11-417E7.1	0	0	0	0	0	0
ENSG00000223626	RP11-315H15.1	0	0	0	0	0	0
ENSG00000223808	RP11-428L9.2	0	0	0	0	0	0
ENSG00000223811	RP11-437J19.1	0	0	0	0	0	0
ENSG00000223930	RP11-33A14.1	0	0	0	0	0	0
ENSG00000224043	AC016725.4	0	0	0	0	0	0
ENSG00000224308	RP1-13P20.6	0	0	0	0	0	0
ENSG00000224582	DAQB-12N14.5	0	0	0	0	0	0
ENSG00000224605	RP1-177I10.1	0	0	0	0	0	0
ENSG00000224711	RP5-988G17.1	0	0	0	0	0	0
ENSG00000224844	AC107079.1	0	0	0	0	0	0
ENSG00000225044	RP11-204C23.1	0	0	0	0	0	0
ENSG00000225458	RP5-1121H13.4	0	0	0	0	0	0
ENSG00000225985	RP11-214F16.3	0	0	0	0	0	0
ENSG00000226124	AC073043.2	0	0	0	0	0	0
ENSG00000226237	RP11-276H19.1	0	0	0	0	0	0
ENSG00000226397	C12orf77	0	0	0	0	0	0
ENSG00000226722	LINC00424	0	0	0	0	0	0
ENSG00000226990	RP11-543F8.2	0	0	0	0	0	0
ENSG00000227028	AC007254.3	0	0	0	0	0	0
ENSG00000227388	RP11-112J3.16	0	0	0	0	0	0
ENSG00000227415	RP1-91G5.3	0	0	0	0	0	0
ENSG00000227564	RP11-527N12.1	0	0	0	0	0	0
ENSG00000227681	RP11-307P5.1	0	0	0	0	0	0
ENSG00000227809	RP11-171A24.2	0	0	0	0	0	0
ENSG00000227889	RP11-402M4.1	0	0	0	0	0	0
ENSG00000227906	RP5-839B4.7	0	0	0	0	0	0
ENSG00000228033	AC010967.2	0	0	0	0	0	0
ENSG00000228560	RP11-550P17.5	0	0	0	0	0	0
ENSG00000228566	RP11-170M17.1	0	0	0	0	0	0
ENSG00000228739	RP11-218I7.2	0	0	0	0	0	0
ENSG00000228944	AC004485.3	0	0	0	0	0	0
ENSG00000228962	HCG23	0	0	0	0	0	0
ENSG00000229021	AL591893.1	0	0	0	0	0	0
ENSG00000229274	XXbac-BPG13B8.10	0	0	0	0	0	0
ENSG00000229370	AC092635.1	0	0	0	0	0	0
ENSG00000229618	AC011288.2	0	0	0	0	0	0
ENSG00000229664	RP11-536K7.5	0	0	0	0	0	0
ENSG00000230500	RP11-360I20.2	0	0	0	0	0	0
ENSG00000230773	AC079807.4	0	0	0	0	0	0
ENSG00000231031	AC008271.1	0	0	0	0	0	0
ENSG00000231061	LINC00395	0	0	0	0	0	0
ENSG00000231297	RP11-459F1.2	0	0	0	0	0	0
ENSG00000231324	AP000696.2	0	0	0	0	0	0
ENSG00000231437	RP11-88H9.1	0	0	0	0	0	0
ENSG00000231890	AC093391.2	0	0	0	0	0	0
ENSG00000232080	XXbac-BPG254F23.7	0	0	0	0	0	0
ENSG00000232211	RP11-395D3.1	0	0	0	0	0	0
ENSG00000232547	RP11-414H17.6	0	0	0	0	0	0
ENSG00000232686	ARID4B-IT1	0	0	0	0	0	0
ENSG00000233006	AC034220.3	0	0	0	0	0	0
ENSG00000233086	RP11-375O18.2	0	0	0	0	0	0
ENSG00000233117	RP11-67B16.1	0	0	0	0	0	0
ENSG00000233153	AC135966.1	0	0	0	0	0	0
ENSG00000233304	RP13-614K11.1	0	0	0	0	0	0
ENSG00000233480	AP000946.2	0	0	0	0	0	0
ENSG00000233528	RP11-366K1.1	0	0	0	0	0	0
ENSG00000233539	AC011294.3	0	0	0	0	0	0
ENSG00000233997	AP000475.2	0	0	0	0	0	0
ENSG00000234147	RP3-460G2.2	0	0	0	0	0	0
ENSG00000234290	AC116366.6	0	0	0	0	0	0
ENSG00000234336	JAZF1-AS1	0	0	0	0	0	0
ENSG00000234745	HLA-B	0	0	0	0	0	0
ENSG00000234752	RP11-428L9.1	0	0	0	0	0	0
ENSG00000235160	AC009878.2	0	0	0	0	0	0
ENSG00000235531	RP11-383H13.1	0	0	0	0	0	0
ENSG00000235736	RP1-10C16.1	0	0	0	0	0	0
ENSG00000235767	RP11-377N20.1	0	0	0	0	0	0
ENSG00000235933	RP5-1185H19.2	0	0	0	0	0	0
ENSG00000236356	AC079584.2	0	0	0	0	0	0
ENSG00000236408	RP11-476H24.1	0	0	0	0	0	0
ENSG00000236511	RP11-32F11.2	0	0	0	0	0	0
ENSG00000236536	AC003986.7	0	0	0	0	0	0
ENSG00000236611	AP000343.2	0	0	0	0	0	0
ENSG00000236790	LINC00299	0	0	0	0	0	0
ENSG00000237326	AC113608.1	0	0	0	0	0	0
ENSG00000237404	RP3-471C18.2	0	0	0	0	0	0
ENSG00000237844	AC092684.1	0	0	0	0	0	0
ENSG00000237975	FLG-AS1	0	0	0	0	0	0
ENSG00000238333	U7	0	0	0	0	0	0
ENSG00000238367	MIR2113	0	0	0	0	0	0
ENSG00000238470	AC097361.1	0	0	0	0	0	0
ENSG00000238904	RNU7-34P	0	0	0	0	0	0
ENSG00000239155	snoU13	0	0	0	0	0	0
ENSG00000239899	Metazoa_SRP	0	0	0	0	0	0
ENSG00000240707	RP13-137A17.6	0	0	0	0	0	0
ENSG00000240980	RP11-734K21.4	0	0	0	0	0	0
ENSG00000241469	RP11-631B21.1	0	0	0	0	0	0
ENSG00000241490	RP11-553L6.2	0	0	0	0	0	0
ENSG00000242790	RP11-451G4.3	0	0	0	0	0	0
ENSG00000243620	RP11-649A16.1	0	0	0	0	0	0
ENSG00000243729	OR5V1	0	0	0	0	0	0
ENSG00000244202	RP11-18A3.4	0	0	0	0	0	0
ENSG00000246089	RP11-115C21.2	0	0	0	0	0	0
ENSG00000246223	C14orf64	0	0	0	0	0	0
ENSG00000246859	CTC-426B10.1	0	0	0	0	0	0
ENSG00000248174	RP11-148L24.1	0	0	0	0	0	0
ENSG00000248428	CTC-551A13.1	0	0	0	0	0	0
ENSG00000248539	CTD-2194L12.2	0	0	0	0	0	0
ENSG00000248587	GDNF-AS1	0	0	0	0	0	0
ENSG00000248714	RP11-1079K10.3	0	0	0	0	0	0
ENSG00000248837	RP11-412P11.1	0	0	0	0	0	0
ENSG00000248935	CTD-2254N19.1	0	0	0	0	0	0
ENSG00000248964	RP11-94H18.1	0	0	0	0	0	0
ENSG00000249128	RP11-2N5.1	0	0	0	0	0	0
ENSG00000249359	RP11-374A4.1	0	0	0	0	0	0
ENSG00000249423	RP11-284A20.1	0	0	0	0	0	0
ENSG00000249430	CTD-2231H16.1	0	0	0	0	0	0
ENSG00000249464	RP11-93L9.1	0	0	0	0	0	0
ENSG00000249883	RP11-460H9.1	0	0	0	0	0	0
ENSG00000249917	LINC00536	0	0	0	0	0	0
ENSG00000250250	CTD-2350J17.1	0	0	0	0	0	0
ENSG00000250320	CTD-2269F5.1	0	0	0	0	0	0
ENSG00000250333	RP11-4O3.1	0	0	0	0	0	0
ENSG00000250340	RP11-577G20.1	0	0	0	0	0	0
ENSG00000250411	RP11-257I8.2	0	0	0	0	0	0
ENSG00000250529	CTD-2247C11.5	0	0	0	0	0	0
ENSG00000250602	RP11-517I3.1	0	0	0	0	0	0
ENSG00000250949	RP11-492L8.2	0	0	0	0	0	0
ENSG00000251049	RP11-685F15.1	0	0	0	0	0	0
ENSG00000251210	RP11-168E17.1	0	0	0	0	0	0
ENSG00000251218	RP11-1057B8.2	0	0	0	0	0	0
ENSG00000251861	SCARNA20	0	0	0	0	0	0
ENSG00000252041	RN5S228	0	0	0	0	0	0
ENSG00000253108	RP1-84O15.2	0	0	0	0	0	0
ENSG00000253194	RP11-351A11.1	0	0	0	0	0	0
ENSG00000253238	RP11-941H19.3	0	0	0	0	0	0
ENSG00000253351	KB-1047C11.1	0	0	0	0	0	0
ENSG00000253433	AC083843.3	0	0	0	0	0	0
ENSG00000253496	RP11-13N12.1	0	0	0	0	0	0
ENSG00000253584	CTD-2374C24.1	0	0	0	0	0	0
ENSG00000253593	RP11-157E21.1	0	0	0	0	0	0
ENSG00000253613	CTC-551A13.2	0	0	0	0	0	0
ENSG00000253701	AL928768.3	0	0	0	0	0	0
ENSG00000253773	KB-1047C11.2	0	0	0	0	0	0
ENSG00000253824	KB-173C10.2	0	0	0	0	0	0
ENSG00000253842	KB-173C10.1	0	0	0	0	0	0
ENSG00000254018	RP11-785H20.1	0	0	0	0	0	0
ENSG00000254086	RP11-94H18.2	0	0	0	0	0	0
ENSG00000254089	RP11-388K12.2	0	0	0	0	0	0
ENSG00000254237	RP11-115J16.2	0	0	0	0	0	0
ENSG00000254302	RP11-431M3.1	0	0	0	0	0	0
ENSG00000254319	RP11-134O21.1	0	0	0	0	0	0
ENSG00000254334	RP11-24P4.1	0	0	0	0	0	0
ENSG00000254401	RP11-179A10.1	0	0	0	0	0	0
ENSG00000254443	RP11-304C12.3	0	0	0	0	0	0
ENSG00000254470	AP5B1	0	0	0	0	0	0
ENSG00000254489	RP5-1024C24.1	0	0	0	0	0	0
ENSG00000254687	RP11-162D9.3	0	0	0	0	0	0
ENSG00000254991	RP13-631K18.3	0	0	0	0	0	0
ENSG00000255462	RP11-483L5.1	0	0	0	0	0	0
ENSG00000255479	RP11-672A2.6	0	0	0	0	0	0
ENSG00000255529	POLR2M	0	0	0	0	0	0
ENSG00000255778	RP4-765H13.1	0	0	0	0	0	0
ENSG00000256087	ZNF432	0	0	0	0	0	0
ENSG00000256195	RP11-64D24.4	0	0	0	0	0	0
ENSG00000256577	RP11-283I3.2	0	0	0	0	0	0
ENSG00000256717	AP000797.3	0	0	0	0	0	0
ENSG00000256947	RP11-64D24.2	0	0	0	0	0	0
ENSG00000257061	RP4-809F18.2	0	0	0	0	0	0
ENSG00000257198	AL589645.1	0	0	0	0	0	0
ENSG00000257507	RP11-956E11.1	0	0	0	0	0	0
ENSG00000257671	RP3-416H24.1	0	0	0	0	0	0
ENSG00000257729	RP11-788H18.1	0	0	0	0	0	0
ENSG00000257910	RP11-461F16.3	0	0	0	0	0	0
ENSG00000258390	RP11-1070N10.4	0	0	0	0	0	0
ENSG00000258396	CTD-2335K5.1	0	0	0	0	0	0
ENSG00000258790	KIAA0391	0	0	0	0	0	0
ENSG00000258927	RP11-1070N10.5	0	0	0	0	0	0
ENSG00000259199	CTD-2544M6.1	0	0	0	0	0	0
ENSG00000259200	RP11-718O11.1	0	0	0	0	0	0
ENSG00000259448	RP11-16E12.1	0	0	0	0	0	0
ENSG00000259669	RP11-643A5.2	0	0	0	0	0	0
ENSG00000259704	CTD-3094K11.1	0	0	0	0	0	0
ENSG00000259772	RP11-16E12.2	0	0	0	0	0	0
ENSG00000260160	CTC-471J1.2	0	0	0	0	0	0
ENSG00000260966	RP11-690D19.3	0	0	0	0	0	0
ENSG00000261175	CTD-2015G9.2	0	0	0	0	0	0
ENSG00000261194	RP11-704C2.1	0	0	0	0	0	0
ENSG00000261307	RP11-157P23.2	0	0	0	0	0	0
ENSG00000261402	RP11-378I6.1	0	0	0	0	0	0
ENSG00000261650	RP11-474D1.4	0	0	0	0	0	0
ENSG00000261803	RP11-434E6.2	0	0	0	0	0	0
ENSG00000262020	RP11-66H6.3	0	0	0	0	0	0
ENSG00000262267	U95743.1	0	0	0	0	0	0
ENSG00000262765	RP11-462G12.5	0	0	0	0	0	0
ENSG00000263041	RP11-355F22.1	0	0	0	0	0	0
ENSG00000263050	RP11-667K14.3	0	0	0	0	0	0
ENSG00000263146	RP11-849I19.1	0	0	0	0	0	0
ENSG00000263631	MIR378D1	0	0	0	0	0	0
ENSG00000263848	AC108057.1	0	0	0	0	0	0
ENSG00000264198	RP11-94L15.2	0	0	0	0	0	0
ENSG00000264693	RP11-63N3.1	0	0	0	0	0	0
ENSG00000264766	AC079756.1	0	0	0	0	0	0
ENSG00000265101	CTD-2382H12.1	0	0	0	0	0	0
ENSG00000265374	RP11-57J16.1	0	0	0	0	0	0
ENSG00000265944	RP11-865B13.1	0	0	0	0	0	0
ENSG00000266174	MIR4666A	0	0	0	0	0	0
ENSG00000266207	AL583784.1	0	0	0	0	0	0
ENSG00000266429	AL442639.1	0	0	0	0	0	0
ENSG00000266669	AC097452.1	0	0	0	0	0	0

## Sheet: Table S3. Protein Ann. String
Supplementary Table S3. Protein Annotation Using STRING databases
Protein	Identifier	Domain_summary_url	Annotation	Other_names_and_aliases
ADCY9	9606.ENSP00000294016	Adenylate cyclase type 9; Adenylyl cyclase that catalyzes the formation of the signaling molecule cAMP in response to activation of G protein- coupled receptors. Contributes to signaling cascades activated by CRH (corticotropin-releasing factor), corticosteroids and beta-adrenergic receptors; Adenylate cyclases	https://smart.embl.de/smart/DDvec.cgi?smart=1353:TRANS(118|135)+TRANS(142|164)+TRANS(174|196)+TRANS(230|252)+CYCc(325|547)+TRANS(823|845)+TRANS(858|880)+TRANS(890|912)+TRANS(974|996)+CYCc(1023|1227)+	115,4.6.1.1,A7E2V5,A7E2X2,AAC24201.1,AAI36658.1,AAI36659.1,AAI51208.1,AAI51230.1,AAK29464.1,AAY21237.1,AAY27880.1,AB011092,AC005736,AC9,ACIX,ADCY9,ADCY9-001,ADCY9-002,ADCY9-003,ADCY9-004,ADCY9-005,ADCY9-006,ADCY9-007,ADCY9_HUMAN,AF036927,AJ133123,ATP pyrophosphate-lyase 9,AY028949,AY028950,AY028951,AY028952,AY028953,AY028954,AY028955,AY028956,AY028957,AY028959,Adenylate cyclase 9,Adenylate cyclas…
ADORA1	9606.ENSP00000356205	Adenosine receptor A1; Receptor for adenosine. The activity of this receptor is mediated by G proteins which inhibit adenylyl cyclase; Belongs to the G-protein coupled receptor 1 family	https://smart.embl.de/smart/DDvec.cgi?smart=326:Pfam_7TM_GPCR_Srsx(20|303)+	134,5N2S,5UEN,6D9H,A6NFY5,A6NGP4,A8K1L3,AA1R_HUMAN,AAA17544.1,AAB23388.1,AAB25533.2,AAH26340.1,AAN01272.1,AAV38657.1,AB004662,ABO25743.1,ADORA1,ADORA1-001,ADORA1-002,ADORA1-003,ADORA1-004,ADORA1-005,ADORA1-006,ADORA1-201,ADORA1-202,AK127752,AK289928,AY136746,Adenosine A1 receptor,Adenosine receptor A1,Adenosine receptors,B3KXQ4,BAA20433.1,BAF82617.1,BAG54566.1,BC026340,BT019854,CAA48503.1,CAG4654…
AMFR	9606.ENSP00000290649	E3 ubiquitin-protein ligase AMFR; E3 ubiquitin-protein ligase that mediates the polyubiquitination of a number of proteins such as CD3D, CYP3A4, CFTR and APOB for proteasomal degradation. Component of a VCP/p97- AMFR/gp78 complex that participates in the final step of endoplasmic reticulum-associated degradation (ERAD). The VCP/p97- AMFR/gp78 complex is involved in the sterol-accelerated ERAD deg…	https://smart.embl.de/smart/DDvec.cgi?smart=643:TRANS(83|102)+TRANS(122|141)+TRANS(145|162)+TRANS(187|209)+TRANS(280|302)+RING(341|378)+CUE(456|497)+	2.3.2.27,267,2EJS,2LVN,2LVO,2LVP,2LVQ,2LXH,2LXP,3FSH,3H8K,3TIW,4G3O,4LAD,A0A024R6R5,AAA36671.1,AAA79362.1,AAD56722.1,AAH17043.1,AAH56869.1,AAH69197.1,AF124145,AMF receptor,AMFR,AMFR-001,AMFR-002,AMFR-003,AMFR-004,AMFR-005,AMFR-006,AMFR-007,AMFR-008,AMFR-009,AMFR-010,AMFR-011,AMFR-012,AMFR_HUMAN,Autocrine motility factor receptor,Autocrine motility factor receptor ,BC017043,BC056869,BC069197,CAB02…
BAX	9606.ENSP00000293288	Apoptosis regulator BAX; Accelerates programmed cell death by binding to, and antagonizing the apoptosis repressor BCL2 or its adenovirus homolog E1B 19k protein. Under stress conditions, undergoes a conformation change that causes translocation to the mitochondrion membrane, leading to the release of cytochrome c that then triggers apoptosis. Promotes activation of CASP3, and thereby apoptosis; …	https://smart.embl.de/smart/DDvec.cgi?smart=218:BCL(63|158)+	1F16,2G5B,2K7W,2LR1,3PK1,3PL7,4BD2,4BD6,4BD7,4BD8,4BDU,4S0O,4S0P,4UF2,4ZIE,4ZIF,4ZIG,4ZIH,4ZII,581,5W5X,5W5Z,5W60,5W61,6EB6,A8K4W1,AAA03619.1,AAA03620.1,AAA03621.1,AAC50142.1,AAD01415.1,AAD01416.1,AAD22706.1,AAF71267.1,AAF82094.1,AAH14175.1,AAL73333.1,AAO22992.1,ADZ05507.1,AF007826,AF008195,AF008196,AF247393,AF250190,AF339054,AFU81108.1,AJ417988,AJ586909,AJ586910,AK291076,AY217036,Apoptosis regul…
BCR	9606.ENSP00000303507	Breakpoint cluster region protein; GTPase-activating protein for RAC1 and CDC42. Promotes the exchange of RAC or CDC42-bound GDP by GTP, thereby activating them. Displays serine/threonine kinase activity; C2 domain containing	https://smart.embl.de/smart/DDvec.cgi?smart=1271:Pfam_Bcr-Abl_Oligo(3|75)+RhoGEF(502|690)+PH(709|868)+C2(912|1017)+RhoGAP(1065|1249)+	113630,113640,113660,1K1F,2.7.11.1,2AIN,5N6R,5N7E,5OC7,613,A9UF01,AAA35594.1,AAB60388.1,AB209991,ABX82707.1,ALL,BAE06073.1,BCR,BCR activator of RhoGEF and GTPase,BCR, RhoGEF and GTPase activating protein,BCR-001,BCR-002,BCR-003,BCR-004,BCR-005,BCR-006,BCR-012,BCR-013,BCR-014,BCR-015,BCR-016,BCR-017,BCR-018,BCR-019,BCR-020,BCR-201,BCR1,BCR_HUMAN,Breakpoint cluster region,Breakpoint cluster region …
BTLA	9606.ENSP00000333919	B- and T-lymphocyte attenuator; Lymphocyte inhibitory receptor which inhibits lymphocytes during immune response; CD molecules	https://smart.embl.de/smart/DDvec.cgi?smart=289:TRANS(13|30)+IG(43|134)+TRANS(153|175)+	151888,2AW2,6NYP,AAI07092.1,AAI07093.1,AAP44003.1,AAT44901.1,ABA54407.1,AC092894,AK131204,AY293286,AY599411,B and T lymphocyte associated,B- and T-lymphocyte attenuator,B- and T-lymphocyte-associated protein,BAD18396.1,BC107091,BC107092,BTLA,BTLA-001,BTLA-002,BTLA-003,BTLA-004,BTLA1,BTLA_HUMAN,CCDS33819,CCDS33819.1,CCDS43130,CCDS43130.1,CD molecules,CD272,DQ198368,ENSG00000186265,ENSP00000333919,…
CD247	9606.ENSP00000354782	T-cell surface glycoprotein CD3 zeta chain; Part of the TCR-CD3 complex present on T-lymphocyte cell surface that plays an essential role in adaptive immune response. When antigen presenting cells (APCs) activate T-cell receptor (TCR), TCR-mediated signals are transmitted across the cell membrane by the CD3 chains CD3D, CD3E, CD3G and CD3Z. All CD3 chains contain immunoreceptor tyrosine-based act…	https://smart.embl.de/smart/DDvec.cgi?smart=164:SIGNAL(1|21)+Pfam_TCR_zetazeta(28|58)+ITAM(69|89)+ITAM(108|129)+ITAM(139|159)+	1TCE,1YGR,2HAC,2OQ1,3IK5,3IOZ,4XZ1,6JXR,919,A9Y844,AAA60394.1,AAH25703.1,AAY57330.1,ABQ28690.1,ABW06577.1,ABW06578.1,ABW06579.1,ACC61185.1,AK313946,AL031733,B1AK49,B2LYR2,BAG36664.1,BC025703,CAB004651,CAH69974.1,CAH69975.1,CAI21380.1,CAI21381.1,CCDS1260,CCDS1260.1,CCDS1261,CCDS1261.1,CD molecules,CD247,CD247 antigen,CD247 molecule,CD247-001,CD247-002,CD247-003,CD247-004,CD247-005,CD247-006,CD247-…
CD3D	9606.ENSP00000300692	T-cell surface glycoprotein CD3 delta chain; Part of the TCR-CD3 complex present on T-lymphocyte cell surface that plays an essential role in adaptive immune response. When antigen presenting cells (APCs) activate T-cell receptor (TCR), TCR-mediated signals are transmitted across the cell membrane by the CD3 chains CD3D, CD3E, CD3G and CD3Z. All CD3 chains contain immunoreceptor tyrosine-based ac…	https://smart.embl.de/smart/DDvec.cgi?smart=171:SIGNAL(1|21)+Pfam_Ig_4(30|103)+ITAM(146|166)+	1XIW,6JXR,915,A8MVP6,AAA51792.1,AAH39035.1,AAH70321.1,ACA05962.1,AEQ93556.1,AEQ93557.1,AK311971,AP001582,B0YIY4,BAG34910.1,BC039035,BC070321,CAA25683.1,CAA27573.1,CAB013055,CCDS41724,CCDS41724.1,CCDS8394,CCDS8394.1,CD molecules,CD014058,CD3-DELTA,CD3D,CD3D-001,CD3D-002,CD3D-003,CD3D-004,CD3D-005,CD3D_HUMAN,CD3d,CD3d antigen, delta polypeptide,CD3d molecule,CD3d molecule, delta,CD3d molecule, delt…
CD74	9606.ENSP00000009530	HLA class II histocompatibility antigen gamma chain; Plays a critical role in MHC class II antigen processing by stabilizing peptide-free class II alpha/beta heterodimers in a complex soon after their synthesis and directing transport of the complex from the endoplasmic reticulum to the endosomal/lysosomal system where the antigen processing and binding of antigenic peptides to MHC class II takes…	https://smart.embl.de/smart/DDvec.cgi?smart=296:Pfam_MHC2-interact(17|129)+Pfam_MHCassoc_trimer(136|204)+TY(229|275)+	1A6A,1ICF,1IIE,1L3H,1MUJ,3PDO,3PGC,3PGD,3QXA,3QXD,4AEN,4AH2,4X5W,5KSU,5KSV,972,A8K7R1,AAA35996.1,AAA36033.1,AAA36304.1,AAA58655.1,AAH18726.1,AAH24272.1,AAV38312.1,AK292076,AK297889,B4DNE8,BAF84765.1,BAG60210.1,BC018726,BC024272,BT019505,CAA25192.1,CAA25193.1,CAA27046.1,CAA27047.1,CAB002506,CCDS34276,CCDS34276.1,CCDS47308,CCDS47308.1,CCDS47309,CCDS47309.1,CD molecules,CD74,CD74 antigen,CD74 molecu…
CDH17	9606.ENSP00000027335	Cadherin-17; Cadherins are calcium-dependent cell adhesion proteins. They preferentially interact with themselves in a homophilic manner in connecting cells; cadherins may thus contribute to the sorting of heterogeneous cell types. LI-cadherin may have a role in the morphological organization of liver and intestine. Involved in intestinal peptide transport	https://smart.embl.de/smart/DDvec.cgi?smart=832:SIGNAL(1|22)+CA(39|124)+CA(148|242)+CA(259|338)+CA(362|447)+CA(472|565)+CA(588|665)+TRANS(786|808)+	1015,7D cadherins,AAA19021.1,AAI12014.1,AAI13465.1,AP003351,AP003478,BC112013,BC113464,CAA58231.1,CAB025143,CAD17_HUMAN,CCDS6260,CCDS6260.1,CDH16,CDH17,CDH17-001,CDH17-002,CDH17-003,CDH17-004,CDH17-005,Cadherin 17,Cadherin 17, LI cadherin,Cadherin 17, LI cadherin (liver-intestine),Cadherin-17,E5RJT3,E7EN24,ENSG00000079112,ENSP00000027335,ENSP00000339380,ENSP00000392811,ENSP00000401468,ENSP0000042…
CHRNA2	9606.ENSP00000385026	Neuronal acetylcholine receptor subunit alpha-2; After binding acetylcholine, the AChR responds by an extensive change in conformation that affects all subunits and leads to opening of an ion-conducting channel across the plasma membrane; Cholinergic receptors nicotinic subunits	https://smart.embl.de/smart/DDvec.cgi?smart=529:SIGNAL(1|29)+Pfam_Neur_chan_LBD(59|265)+Pfam_Neur_chan_memb(272|520)+	1135,5FJV,A8KAX3,AAB40109.1,AAI53867.1,ACHA2_HUMAN,AK296348,B4DK19,BAG59031.1,BC153866,CAA76154.1,CCDS6059,CCDS6059.1,CCDS64856,CCDS64856.1,CHEMBL2109236,CHRNA2,CHRNA2-001,CHRNA2-002,CHRNA2-004,CHRNA2-005,CHRNA2-006,CHRNA2-007,CHRNA2-008,CHRNA2-009,CHRNA2-010,CHRNA2-011,CHRNA2-012,CHRNA2-201,Cholinergic receptor nicotinic alpha 2 subunit,Cholinergic receptors nicotinic subunits,E5RGP6,E5RGT4,E5RH…
CREBBP	9606.ENSP00000262367	CREB-binding protein; Acetylates histones, giving a specific tag for transcriptional activation. Also acetylates non-histone proteins, like NCOA3 and FOXO1. Binds specifically to phosphorylated CREB and enhances its transcriptional activity toward cAMP-responsive genes. Acts as a coactivator of ALX1. Acts as a circadian transcriptional coactivator which enhances the activity of the circadian tran…	https://smart.embl.de/smart/DDvec.cgi?smart=2442:ZnF_TAZ(348|433)+Pfam_KIX(587|667)+BROMO(1084|1194)+KAT11(1342|1648)+ZnF_ZZ(1701|1742)+ZnF_TAZ(1766|1844)+Pfam_Creb_binding(2018|2114)+COIL(2190|2217)+	1387,180850,1JSP,1LIQ,1RDT,1WO3,1WO4,1WO5,1WO6,1WO7,1ZOQ,2.3.1.-,2.3.1.48,2D82,2KJE,2KWF,2L84,2L85,2LXS,2LXT,2N1A,2RNY,3DWY,3P1C,3P1D,3P1E,3P1F,3SVH,4A9K,4N3W,4N4F,4NR4,4NR5,4NR6,4NR7,4NYV,4NYW,4NYX,4OUF,4TQN,4TS8,4WHU,4YK0,5CGP,5DBM,5EIC,5ENG,5EP7,5GH9,5H85,5I83,5I86,5I89,5I8B,5I8G,5J0D,5JEM,5KTU,5KTW,5KTX,5LPJ,5LPL,5MME,5MMG,5MPK,5MPN,5MPZ,5MQE,5MQG,5MQK,5NLK,5NRW,5NU3,5OWK,5SVH,5TB6,5W0E,5W0F,…
CTNNB1	9606.ENSP00000344456	Catenin beta-1; Key downstream component of the canonical Wnt signaling pathway. In the absence of Wnt, forms a complex with AXIN1, AXIN2, APC, CSNK1A1 and GSK3B that promotes phosphorylation on N-terminal Ser and Thr residues and ubiquitination of CTNNB1 via BTRC and its subsequent degradation by the proteasome. In the presence of Wnt ligand, CTNNB1 is not ubiquitinated and accumulates in the nu…	https://smart.embl.de/smart/DDvec.cgi?smart=781:ARM(141|180)+ARM(181|223)+ARM(224|264)+ARM(265|306)+ARM(308|349)+ARM(350|390)+ARM(392|429)+ARM(430|473)+ARM(478|519)+ARM(520|582)+ARM(583|623)+ARM(624|664)+	1499,1G3J,1JDH,1JPW,1LUJ,1P22,1QZ7,1T08,1TH1,2G57,2GL7,2Z6H,3DIW,3FQN,3FQR,3SL9,3SLA,3TX7,4DJS,6M90,6M91,6M92,6M93,6M94,6O9B,6O9C,A0A024R2Q3,A8K1L7,AAG35511.1,AAH58926.1,AAL89457.1,AAR18817.1,AB062292,AC104307,AEW16366.1,AF130085,AK289932,AK294778,AY081165,AY463360,Armadillo repeat containing,B4DGU4,BAB93475.1,BAF82621.1,BAG57905.1,BC058926,Beta catenins,Beta-catenin,C9IZ65,CAA61107.1,CAA79497.1,…
D2HGDH	9606.ENSP00000315351	D-2-hydroxyglutarate dehydrogenase, mitochondrial; Catalyzes the oxidation of D-2-hydroxyglutarate to alpha-ketoglutarate	https://smart.embl.de/smart/DDvec.cgi?smart=521:SIGNAL(1|22)+Pfam_FAD_binding_4(100|239)+Pfam_FAD-oxidase_C(275|516)+	1.1.99.-,1.1.99.39,728294,AAH36604.2,AAH71598.1,AAL55841.1,AAX82020.1,AF318334,AK055846,AK091725,AK304773,B3KP72,B4E3L6,B5MCV2,BAG51584.1,BAG65528.1,BC036604,BC071598,CCDS33426,CCDS33426.1,CCDS74684,CCDS74684.1,D-2-hydroxyglutarate dehydrogenase,D-2-hydroxyglutarate dehydrogenase ,D2HDH_HUMAN,D2HGD,D2HGDH,D2HGDH-001,D2HGDH-002,D2HGDH-003,D2HGDH-004,D2HGDH-005,D2HGDH-006,D2HGDH-009,D2HGDH-010,D2HG…
DERL1	9606.ENSP00000259512	Derlin-1; Functional component of endoplasmic reticulum-associated degradation (ERAD) for misfolded lumenal proteins. May act by forming a channel that allows the retrotranslocation of misfolded proteins into the cytosol where they are ubiquitinated and degraded by the proteasome. May mediate the interaction between VCP and the misfolded protein. Also involved in endoplasmic reticulum stress-indu…	https://smart.embl.de/smart/DDvec.cgi?smart=251:Pfam_DER1(11|204)+	5GLF,79139,A0A024R9G3,AAH02457.1,AAQ89177.1,AK124086,AK303826,AY358818,B3KW41,B4E1G1,BAG54003.1,BAG64773.1,BC002457,CCDS47915,CCDS47915.1,CCDS6337,CCDS6337.1,CCDS83319,DER-1,DER1,DERL1,DERL1-001,DERL1-002,DERL1-003,DERL1-004,DERL1-005,DERL1-006,DERL1_HUMAN,DERtrin-1,Degradation in endoplasmic reticulum protein 1,Der1-like domain family, member 1,Der1-like protein 1,Derlin 1,Derlin-1,E5RGY0,E9PH19…
DOCK10	9606.ENSP00000258390	Dedicator of cytokinesis protein 10; Guanine nucleotide-exchange factor (GEF) that activates CDC42 and RAC1 by exchanging bound GDP for free GTP. Essential for dendritic spine morphogenesis in Purkinje cells and in hippocampal neurons, via a CDC42-mediated pathway. Sustains B-cell lymphopoiesis in secondary lymphoid tissues and regulates FCER2/CD23 expression; Belongs to the DOCK family	https://smart.embl.de/smart/DDvec.cgi?smart=2186:Pfam_DUF3398(61|153)+PH(182|292)+Pfam_DOCK-C2(668|859)+Pfam_DHR-2(1592|2143)+	55619,AAH15018.1,AAX88891.1,AB014594,AB074179,ABY70713.2,AC011739,AC017095,AC093806,AK000227,AK001253,Armadillo-like helical domain containing,B3FL70,BAA31669.2,BAA91022.1,BAA91583.1,BAE45740.1,BC015018,CCDS46528,CCDS46528.1,CCDS74661,CCDS74661.1,DOC10_HUMAN,DOCK C2 domain containing,DOCK10,DOCK10-001,DOCK10-002,DOCK10-004,DOCK10-005,DOCK10-006,DOCK10-007,DOCK10-008,DOCK10-009,DOCK10-010,DOCK10-0…
EGF	9606.ENSP00000265171	Pro-epidermal growth factor; EGF stimulates the growth of various epidermal and epithelial tissues in vivo and in vitro and of some fibroblasts in cell culture. Magnesiotropic hormone that stimulates magnesium reabsorption in the renal distal convoluted tubule via engagement of EGFR and activation of the magnesium channel TRPM6. Can induce neurite outgrowth in motoneurons of the pond snail Lymnae…	https://smart.embl.de/smart/DDvec.cgi?smart=1207:LY(67|108)+LY(110|150)+LY(151|192)+LY(193|238)+EGF(317|355)+EGF_CA(356|396)+EGF(400|437)+EGF(438|477)+LY(504|546)+LY(547|589)+LY(590|633)+LY(634|676)+LY(677|718)+EGF(744|781)+EGF(834|869)+EGF_CA(870|911)+EGF_like(912|952)+EGF(975|1013)+TRANS(1033|1055)+	191810,1950,1IVO,1JL9,1NQL,1P9J,2KV4,3NJP,AAH93731.1,AAI13462.1,AAR84237.1,AAS83395.1,AFA26280.1,AK299306,AY506357,AY548762,B4DRK7,BAG61319.1,BC093731,BC113461,CAA28240.1,CAB017843,CCDS3689,CCDS3689.1,CCDS54794,CCDS54794.1,CCDS54795,CCDS54795.1,CHEMBL5734,E7EVD2,E9PBF0,EGF,EGF-001,EGF-002,EGF-003,EGF-004,EGF-005,EGF-006,EGF-007,EGF-008,EGF-009,EGF-010,EGF-011,EGF-012,EGF_HUMAN,ENSG00000138798,ENS…
ELK3	9606.ENSP00000228741	Ets domain-containing protein elk-3 (srf accessory protein 2); ETS domain-containing protein Elk-3; May be a negative regulator of transcription, but can activate transcription when coexpressed with Ras, Src or Mos. Forms a ternary complex with the serum response factor and the ETS and SRF motifs of the Fos serum response element	https://smart.embl.de/smart/DDvec.cgi?smart=407:ETS(4|89)+	2004,600401,A0A024RBE2,AAH17371.1,AC008149,AK312694,B2R6S6,BAG35573.1,BC017371,CAA85309.1,CAG47047.1,CCDS9060,CCDS9060.1,CR542251,EAW97561.1,EAW97562.1,EAW97563.1,EAW97564.1,EAW97565.1,ELK3,ELK3, ETS transcription factor,ELK3, ETS-domain protein,ELK3-001,ELK3-002,ELK3-003,ELK3-004,ELK3-005,ELK3-006,ELK3_HUMAN,ENSG00000111145,ENSP00000228741,ENSP00000446806,ENSP00000447857,ENSP00000449420,ENSP0000…
EP300	9606.ENSP00000263253	Histone acetyltransferase p300; Functions as histone acetyltransferase and regulates transcription via chromatin remodeling. Acetylates all four core histones in nucleosomes. Histone acetylation gives an epigenetic tag for transcriptional activation. Mediates cAMP-gene regulation by binding specifically to phosphorylated CREB protein. Mediates acetylation of histone H3 at 'Lys-122' (H3K122ac), a …	https://smart.embl.de/smart/DDvec.cgi?smart=2414:ZnF_TAZ(332|417)+Pfam_KIX(566|646)+COIL(1003|1029)+BROMO(1048|1158)+KAT11(1306|1611)+ZnF_ZZ(1664|1705)+ZnF_TAZ(1729|1807)+Pfam_Creb_binding(1992|2098)+	1L3E,1P4Q,2.3.1.-,2.3.1.48,2033,2K8F,2MH0,2MZD,3BIY,3I3J,3IO2,3P57,3T92,4BHW,4PZR,4PZS,4PZT,5BT3,5KJ2,5LKT,5LKU,5LKX,5LKZ,5LPK,5LPM,5NU5,5XZC,6DS6,6FGN,6FGS,6GYR,6GYT,6K4N,6PF1,6PGU,AAA18639.1,AL080243,AL096765,B1AKC2,B5A250,Bromodomain containing,CAB000146,CAH70384.1,CAH73688.1,CAI23037.1,CCDS14010,CCDS14010.1,CHEMBL3784,CREBBP-001,E1A binding protein p300,E1A-associated protein p300,E1A/CREB-bi…
ERBB2	9606.ENSP00000269571	Receptor tyrosine-protein kinase erbB-2; Protein tyrosine kinase that is part of several cell surface receptor complexes, but that apparently needs a coreceptor for ligand binding. Essential component of a neuregulin-receptor complex, although neuregulins do not interact with it alone. GP30 is a potential ligand for this receptor. Regulates outgrowth and stabilization of peripheral microtubules (…	https://smart.embl.de/smart/DDvec.cgi?smart=1255:SIGNAL(1|22)+Pfam_Recep_L_domain(52|173)+FU(232|275)+Pfam_Recep_L_domain(366|486)+FU(501|552)+FU(557|606)+TRANS(653|675)+TyrKc(720|976)+	1MFG,1MFL,1MW4,1N8Z,1OVC,1QR1,1S78,2.7.10.1,2064,2A91,2JWA,2KS1,2L4K,2N2A,3BE1,3H3B,3MZW,3N85,3PP0,3RCD,3WLW,3WSQ,4GFU,4HRL,4HRM,4HRN,5K33,5KWG,5MY6,5O4G,5OB4,5TQS,6ATT,6BGT,6J71,6OGE,AAA35808.1,AAA35809.1,AAA35978.1,AAA58637.1,AAA75493.1,AAC37531.1,AAF30295.1,AAI67147.1,AAO18082.1,AH001455,AHW56471.1,AK295195,AK300321,AY208911,B2RZG3,B4DHN3,B4DTR1,BAG58195.1,BAG62073.1,BC167147,CAA27060.1,CAB000…
FAF2	9606.ENSP00000261942	FAS-associated factor 2; Plays an important role in endoplasmic reticulum- associated degradation (ERAD) that mediates ubiquitin-dependent degradation of misfolded endoplasmic reticulum proteins. Involved in inhibition of lipid droplet degradation by binding to phospholipase PNPL2 and inhibiting its activity by promoting dissociation of PNPL2 from its endogenous activator, ABHD5 which inhibits th…	https://smart.embl.de/smart/DDvec.cgi?smart=445:Pfam_UBA_4(14|57)+UAS(138|263)+COIL(298|350)+Pfam_UBX(357|441)+	23197,2DAM,AAH01069.2,AAH06145.2,AAH14001.2,AB020694,AB088120,AC010297,AC010316,BAA74910.1,BAC22491.1,BC001069,BC006145,BC014001,BC015791,CCDS34296,CCDS34296.1,D6RBG6,ENSG00000113194,ENSP00000261942,ENSP00000324487,ENSP00000424146,ENSP00000445238,ENST00000261942,ENST00000317848,ENST00000504983,ENST00000506061,ENST00000510446,ENST00000510730,ENST00000513627,ENST00000540174,ETEA,FAF2,FAF2-001,FAF2-…
FCER1G	9606.ENSP00000289902	High affinity immunoglobulin epsilon receptor subunit gamma; Associates with a variety of FcR alpha chains to form a functional signaling complex. Regulates several aspects of the immune response. The gamma subunit has a critical role in allowing the IgE Fc receptor to reach the cell surface. Also involved in collagen-mediated platelet activation and in neutrophil activation mediated by integrin;…	https://smart.embl.de/smart/DDvec.cgi?smart=86:SIGNAL(1|18)+Pfam_TCR_zetazeta(21|51)+ITAM(62|82)+	2207,A6NCQ8,AAA35828.1,CAB022108,CAH72149.1,CCDS1225,CCDS1225.1,ENSG00000158869,ENSP00000289902,ENSP00000315354,ENSP00000356970,ENSP00000356971,ENST00000289902,ENST00000319819,ENST00000367991,ENST00000367992,ENST00000490414,FCER1G,FCER1G-001,FCER1G-002,FCER1G-003,FCERG_HUMAN,FCRG,Fc epsilon receptor Ig,Fc fragment of IgE receptor Ig,Fc receptor gamma-chain,Fc-epsilon RI-gamma,FcRgamma,FceRI gamma…
FLG	9606.ENSP00000357789	Filaggrin; Aggregates keratin intermediate filaments and promotes disulfide-bond formation among the intermediate filaments during terminal differentiation of mammalian epidermis; EF-hand domain containing	https://smart.embl.de/smart/DDvec.cgi?smart=4061:Pfam_S_100(4|46)+COIL(184|214)+Pfam_Filaggrin(257|306)+Pfam_Filaggrin(373|428)+Pfam_Filaggrin(574|630)+Pfam_Filaggrin(697|753)+Pfam_Filaggrin(899|955)+Pfam_Filaggrin(1022|1077)+Pfam_Filaggrin(1223|1279)+Pfam_Filaggrin(1346|1401)+Pfam_Filaggrin(1547|1603)+Pfam_Filaggrin(1670|1725)+Pfam_Filaggrin(1871|1927)+Pfam_Filaggrin(1994|2050)+Pfam_Filaggrin(21…	2312,4PCW,AAA52454.1,AAA60176.1,AAA60177.1,AFH55054.1,AFH55056.1,AFH55057.1,AFH55059.1,AL356504,ATOD2,CAB002210,CAI19595.1,CCDS30860,CCDS30860.1,EF-hand domain containing,ENSG00000143631,ENSP00000271820,ENSP00000271951,ENSP00000357785,ENSP00000357786,ENSP00000357788,ENSP00000357789,ENSP00000376454,ENSP00000376455,ENST00000271820,ENST00000271951,ENST00000368795,ENST00000368796,ENST00000368798,ENST…
FTL	9606.ENSP00000366525	Ferritin light chain; Stores iron in a soluble, non-toxic, readily available form. Important for iron homeostasis. Iron is taken up in the ferrous form and deposited as ferric hydroxides after oxidation. Also plays a role in delivery of iron to cells. Mediates iron uptake in capsule cells of the developing kidney (By similarity); Belongs to the ferritin family	https://smart.embl.de/smart/DDvec.cgi?smart=175:Pfam_Ferritin(14|155)+	2512,2FFX,2FG4,2FG8,3HX2,3HX5,3HX7,3KXU,4V6B,5LG8,AAA35831.1,AAA52439.1,AAA52440.1,AAH02991.2,AAH04245.1,AAH08439.1,AAH13928.1,AAH16346.1,AAH16354.1,AAH16715.1,AAH18990.1,AAH21670.1,AAH58820.1,AAH62708.1,AAO52739.1,AAS45711.1,AAT66408.1,AB331171,AB331707,AB332038,AC026803,AK311773,AY207005,AY466472,AY660755,B1Q387,B1Q3B3,B2R4B9,BAG16355.1,BAG16356.1,BAG16382.1,BAG34716.1,BC002991,BC004245,BC00843…
GABBR1	9606.ENSP00000366233	Gamma-aminobutyric acid type B receptor subunit 1; Component of a heterodimeric G-protein coupled receptor for GABA, formed by GABBR1 and GABBR2. Within the heterodimeric GABA receptor, only GABBR1 seems to bind agonists, while GABBR2 mediates coupling to G proteins. Ligand binding causes a conformation change that triggers signaling via guanine nucleotide-binding proteins (G proteins) and modula…	https://smart.embl.de/smart/DDvec.cgi?smart=961:SIGNAL(1|19)+CCP(30|96)+CCP(100|157)+Pfam_Peripla_BP_6(169|541)+Pfam_7tm_3(603|859)+COIL(878|924)+	2550,4MQE,4MQF,4MR7,4MR8,4MR9,4MRM,4MS1,4MS3,4MS4,4PAS,6HKC,B0UXY7,C9J342,CCDS4663,CCDS4663.1,CCDS4664,CCDS4664.1,CCDS4665,CCDS4665.1,ENSG00000204681,ENSP00000259937,ENSP00000348248,ENSP00000366151,ENSP00000366176,ENSP00000366177,ENSP00000366196,ENSP00000366197,ENSP00000366211,ENSP00000366215,ENSP00000366233,ENSP00000366241,ENSP00000366249,ENSP00000390384,ENSP00000417332,ENSP00000417478,ENSP00000…
GATA3	9606.ENSP00000368632	Trans-acting T-cell-specific transcription factor GATA-3; Transcriptional activator which binds to the enhancer of the T-cell receptor alpha and delta genes. Binds to the consensus sequence 5'-AGATAG-3'. Required for the T-helper 2 (Th2) differentiation process following immune and inflammatory responses; GATA zinc finger domain containing	https://smart.embl.de/smart/DDvec.cgi?smart=444:ZnF_GATA(258|308)+ZnF_GATA(312|362)+	256340,2625,4HC7,4HC9,4HCA,AAA35870.1,AAH03070.1,AAH06793.1,AAR32096.1,AL390294,AY497006,BC003070,BC006793,CAA38877.1,CAA38916.1,CAA41102.1,CAH73143.1,CAH73144.1,CCDS31143,CCDS31143.1,CCDS7083,CCDS7083.1,EAW86367.1,EAW86368.1,ENSG00000107485,ENSP00000224463,ENSP00000341619,ENSP00000368619,ENSP00000368632,ENSP00000413266,ENSP00000439641,ENST00000224463,ENST00000346208,ENST00000347243,ENST000003793…
GLI2	9606.ENSP00000390436	Zinc finger protein GLI2; Functions as transcription regulator in the hedgehog (Hh) pathway. Functions as transcriptional activator. May also function as transcriptional repressor (By similarity). Requires STK36 for full transcriptional activator activity. Required for normal embryonic development; Zinc fingers C2H2-type	https://smart.embl.de/smart/DDvec.cgi?smart=1586:ZnF_C2H2(437|462)+ZnF_C2H2(470|497)+ZnF_C2H2(503|527)+ZnF_C2H2(533|558)+ZnF_C2H2(564|589)+	2736,AAA35898.1,AAS72889.1,AAY58316.1,AAY58317.1,AAY87165.1,AB007295,AB007296,AB007297,AB007298,AB209354,AC016764,AC017033,AY493737,BAA03568.1,BAA03569.1,BAA25665.1,BAA25666.1,BAA25667.1,BAA25668.1,BAD92591.1,CAB008558,CCDS33283,CCDS33283.1,CHEMBL5119,CJS,D14827,D14828,DQ004397,DQ004398,DQ086814,ENSG00000074047,ENSP00000263706,ENSP00000285785,ENSP00000312694,ENSP00000327320,ENSP00000344473,ENSP00…
GLI3	9606.ENSP00000379258	Transcriptional activator GLI3; Has a dual function as a transcriptional activator and a repressor of the sonic hedgehog (Shh) pathway, and plays a role in limb development. The full-length GLI3 form (GLI3FL) after phosphorylation and nuclear translocation, acts as an activator (GLI3A) while GLI3R, its C-terminally truncated form, acts as a repressor. A proper balance between the GLI3 activator a…	https://smart.embl.de/smart/DDvec.cgi?smart=1580:ZnF_C2H2(480|505)+ZnF_C2H2(513|540)+ZnF_C2H2(546|570)+ZnF_C2H2(576|601)+ZnF_C2H2(607|632)+	2737,4BLD,A4D1W1,AAA52564.1,AAI13617.1,AAI17169.1,AAP21869.1,AAS01998.1,AAS02015.1,AC005026,AC005028,AC005158,AC073852,ACLS,AJ250408,BC113616,BC117168,C9J9N4,CAB59315.1,CCDS5465,CCDS5465.1,DNA-binding protein,EAL24002.1,ENSG00000106571,ENSP00000265526,ENSP00000342226,ENSP00000379255,ENSP00000379258,ENSP00000400251,ENSP00000406135,ENSP00000407963,ENST00000265526,ENST00000342298,ENST00000395922,ENS…
GP6	9606.ENSP00000308782	Platelet glycoprotein VI; Collagen receptor involved in collagen-induced platelet adhesion and activation. Plays a key role in platelet procoagulant activity and subsequent thrombin and fibrin formation. This procoagulant function may contribute to arterial and venous thrombus formation. The signaling pathway involves the FcR gamma- chain, the Src kinases (likely FYN or LYN) and SYK, the adapter …	https://smart.embl.de/smart/DDvec.cgi?smart=620:SIGNAL(1|20)+IG(33|108)+IG(119|203)+	2GI7,51206,5OU7,5OU8,5OU9,AB035073,BDPLT11,CCDS42626,CCDS42626.1,CCDS46184,CCDS46184.1,CCDS58678,CCDS58678.1,ENSG00000088053,ENSP00000201657,ENSP00000308782,ENSP00000323383,ENSP00000334552,ENSP00000394922,ENSP00000464922,ENST00000201657,ENST00000310373,ENST00000314465,ENST00000333884,ENST00000417454,ENST00000465648,ENST00000468239,GP6,GP6-001,GP6-002,GP6-003,GP6-004,GP6-005,GPIV,GPVI,GPVI_HUMAN,G…
GPR29	9606.ENSP00000343952	Chemokine (C-C motif) receptor 6; Receptor for the C-C type chemokine CCL20. Binds to CCL20 and subsequently transduces a signal by increasing the intracellular calcium ion levels. Although CCL20 is its major ligand it can also act as a receptor for non-chemokine ligands such as beta-defensins. Binds to defensin DEFB1 leading to increase in intracellular calcium ions and cAMP levels. Its binding …	https://smart.embl.de/smart/DDvec.cgi?smart=374:Pfam_7tm_1(63|316)+	1235,BN-1,C-C CKR-6,C-C chemokine receptor type 6,C-C motif chemokine receptor 6,C-C motif chemokine receptors,C-C_CKR-6,CAB006820,CC-CKR-6,CCDS5298,CCR-6,CCR6,CCR6-001,CCR6-002,CCR6_HUMAN,CD molecules,CD196,CKR-L3,CKRL3,CMKBR6,Chemokine (C-C motif) receptor 6,Chemokine receptor-like 3,DCR2,DRY-6,DRY6,E1P5C6,ENSG00000112486,ENSP00000230248,ENSP00000283506,ENSP00000296954,ENSP00000339393,ENSP00000…
GSDMA	9606.ENSP00000301659	Gasdermin-A; May promote pyroptosis (Probable). Upon cleavage in vitro of genetically engineered GSDMA, the released N-terminal moiety binds to some types of lipids, such as possibly phosphatidylinositol (4,5)-bisphosphate. Homooligomerizes within the membrane and forms pores of 10 -15 nanometers (nm) of inner diameter, triggering cell death. Also binds to bacterial and mitochondrial lipids, incl…	https://smart.embl.de/smart/DDvec.cgi?smart=445:Pfam_Gasdermin(3|420)+	284110,AAI09198.1,AAL14426.1,AB093591,AF307953,AK096439,BAC04790.1,BAC75636.1,BC109197,CCDS45669,CCDS45669.1,ENSG00000167914,ENSP00000301659,ENSP00000323452,ENSP00000461985,ENST00000301659,ENST00000322105,ENST00000577447,FKSG9,FLJ39120,GSDM,GSDM1,GSDMA,GSDMA-001,GSDMA-002,GSDMA_HUMAN,Gasdermin A,Gasdermin-1,Gasdermin-A,Gasdermins,HGNC:13311,HPA023313,HPA024207,Hs.448873,J3KRG2,NM_178171,NM_178171…
GSDMB	9606.ENSP00000415049	Gasdermin-B; The N-terminal moiety promotes pyroptosis. May be acting by homooligomerizing within the membrane and forming pores. The physiological relevance of this observation is unknown (Probable); Gasdermins	https://smart.embl.de/smart/DDvec.cgi?smart=416:Pfam_Gasdermin(4|243)+Pfam_Gasdermin(241|386)+	55876,5TIB,5TJ2,5TJ4,AAF69638.1,AAG23775.1,AAH25682.1,ACB37350.1,ACB37351.1,ACB37352.1,AF119884,AF258572,AK000409,AK296607,B2CM71,B2CM72,B2CM73,B4DKK7,BAA91146.1,BAG59219.1,BC025682,BX538068,CAB013681,CAD97998.1,CCDS11354,CCDS11354.1,CCDS42313,CCDS42313.1,CCDS54119,CCDS54119.1,CCDS54120,CCDS54120.1,EAW60614.1,ENSG00000073605,ENSP00000264655,ENSP00000293073,ENSP00000312584,ENSP00000346968,ENSP0000…
HLA-DOA	9606.ENSP00000229829	HLA class II histocompatibility antigen, DO alpha chain; Important modulator in the HLA class II restricted antigen presentation pathway by interaction with the HLA-DM molecule in B-cells. Modifies peptide exchange activity of HLA-DM; C1-set domain containing	https://smart.embl.de/smart/DDvec.cgi?smart=250:SIGNAL(1|25)+MHC_II_alpha(30|110)+IGc1(128|199)+TRANS(226|248)+	3111,4I0P,AAA59716.1,AAA60075.1,AAH13183.1,AAX49509.1,AAX49510.1,AAX49511.1,AB005991,AB005992,AB005993,AB005994,AB005995,AB005996,AB005997,AB005998,AHW47931.1,AHW47965.1,AHW47982.1,AK290714,AK313551,AL645931,AL662845,AL805913,AY947479,AY947480,AY947481,BAA81787.1,BAA81788.1,BAA81789.1,BAA81790.1,BAA81791.1,BAA81792.1,BAA81793.1,BAA81794.1,BAF83403.1,BAG36327.1,BC013183,BX005422,C1-set domain cont…
HLA-DPA1	9606.ENSP00000393566	Major histocompatibility complex, class ii, dp alpha 1; HLA class II histocompatibility antigen, DP alpha 1 chain; Binds peptides derived from antigens that access the endocytic route of antigen presenting cells (APC) and presents them on the cell surface for recognition by the CD4 T-cells. The peptide binding cleft accommodates peptides of 10-30 residues. The peptides presented by MHC class II m…	https://smart.embl.de/smart/DDvec.cgi?smart=260:SIGNAL(1|31)+MHC_II_alpha(36|115)+IGc1(133|204)+TRANS(223|245)+	3113,3LQZ,4P4K,4P4R,4P57,4P5K,4P5M,A9YWH7,B9UKH4,C1-set domain containing,CCDS4764,CCDS4764.1,DP(W3),DP(W4),DPA1,DPA1_HUMAN,ENSG00000231389,ENSP00000390929,ENSP00000393566,ENSP00000398134,ENSP00000402872,ENSP00000405500,ENSP00000412313,ENST00000417724,ENST00000419277,ENST00000428995,ENST00000437811,ENST00000448544,ENST00000453337,ENST00000463066,ENST00000476642,ENST00000479107,HGNC:4938,HLA-DP1A,…
HLA-DQA1	9606.ENSP00000339398	Major histocompatibility complex, class II, DQ alpha 1; Belongs to the MHC class II family	https://smart.embl.de/smart/DDvec.cgi?smart=255:SIGNAL(1|23)+MHC_II_alpha(30|110)+IGc1(128|199)+TRANS(218|240)+	3117,4GRL,4MAY,AAA59757.1,AAC41951.1,AAC41952.1,AAQ89959.1,AAQ89960.1,AAQ89961.1,AAQ89962.1,AAQ89963.1,AAQ89964.1,AAQ89965.1,AAQ89966.1,AAQ89967.1,AAQ89968.1,AAQ89976.1,AAQ89977.1,AAQ89978.1,AAQ89990.1,AAQ89991.1,AAQ91110.1,AAQ91111.1,AAQ91112.1,AAQ91113.1,AAQ91114.1,AAQ91115.1,AAQ91433.1,AH013281,AH013282,AH013283,AH013284,AH013285,AH013286,AH013287,AY375955,AY375956,AY375957,AY375958,AY375959,A…
HLA-DQB1	9606.ENSP00000364080	Major histocompatibility complex, class ii, dq beta 1; HLA class II histocompatibility antigen, DQ beta 1 chain; Binds peptides derived from antigens that access the endocytic route of antigen presenting cells (APC) and presents them on the cell surface for recognition by the CD4 T-cells. The peptide binding cleft accommodates peptides of 10-30 residues. The peptides presented by MHC class II mol…	https://smart.embl.de/smart/DDvec.cgi?smart=269:SIGNAL(1|30)+MHC_II_beta(45|119)+IGc1(144|215)+TRANS(232|251)+	1JK8,1NBN,1S9V,1UVQ,2NNA,3119,4GG6,4OZF,4OZG,4OZH,4OZI,A1KR27,A2AAY8,A2AAZ0,A2RPH3,A4Q9R4,A4USG2,A4USG5,A6N8I7,A9YQA0,AAA59709.1,AAA59821.1,AAK17123.1,AAK96012.1,AAM28883.1,AAQ88044.1,AAQ88045.1,AAU87980.1,AAU88009.1,AAU88024.1,AAX22135.1,AAX22136.1,AAY33733.1,AB774942,AB774978,AF307156,AF506754,AFZ94661.1,AFZ94679.1,AFZ94689.1,AGG79760.1,AGI48717.1,AGK44334.1,AGK44337.1,AGL73154.1,AGW82949.2,AK3…
HLA-DRA	9606.ENSP00000378786	Major histocompatibility complex, class ii, dr alpha; HLA class II histocompatibility antigen, DR alpha chain; Binds peptides derived from antigens that access the endocytic route of antigen presenting cells (APC) and presents them on the cell surface for recognition by the CD4 T-cells. The peptide binding cleft accommodates peptides of 10-30 residues. The peptides presented by MHC class II molec…	https://smart.embl.de/smart/DDvec.cgi?smart=254:SIGNAL(1|25)+MHC_II_alpha(30|109)+IGc1(127|198)+TRANS(217|239)+	142850,157860,1A6A,1AQD,1BX2,1D5M,1D5X,1D5Z,1D6E,1DLH,1FV1,1FYT,1H15,1HQR,1HXY,1J8H,1JWM,1JWS,1JWU,1KG0,1KLG,1KLU,1LO5,1PYW,1R5I,1SEB,1SJE,1SJH,1T5W,1T5X,1YMM,1ZGL,2FSE,2G9H,2IAM,2IAN,2ICW,2IPK,2OJE,2Q6W,2SEB,2WBJ,2XN9,3122,3C5J,3L6F,3O6F,3PDO,3PGC,3PGD,3QXA,3QXD,3S4S,3S5L,3T0E,4AEN,4AH2,4C56,4E41,4FQX,4GBX,4H1L,4H25,4H26,4I5B,4IS6,4MCY,4MCZ,4MD0,4MD4,4MD5,4MDI,4MDJ,4OV5,4X5W,4X5X,4Y19,4Y1A,5JLZ,…
HSP90AA1	9606.ENSP00000335153	Heat shock protein HSP 90-alpha; Molecular chaperone that promotes the maturation, structural maintenance and proper regulation of specific target proteins involved for instance in cell cycle control and signal transduction. Undergoes a functional cycle that is linked to its ATPase activity which is essential for its chaperone activity. This cycle probably induces conformational changes in the cl…	https://smart.embl.de/smart/DDvec.cgi?smart=854:HATPase_c(162|316)+Pfam_HSP90(318|844)+	140573,140574,140576,1BYQ,1OSF,1UY6,1UY7,1UY8,1UY9,1UYC,1UYD,1UYE,1UYF,1UYG,1UYH,1UYI,1UYK,1UYL,1YC1,1YC3,1YC4,1YER,1YES,1YET,2BSM,2BT0,2BUG,2BYH,2BYI,2BZ5,2C2L,2CCS,2CCT,2CCU,2CDD,2FWY,2FWZ,2H55,2JJC,2K5B,2QF6,2QFO,2QG0,2QG2,2UWD,2VCI,2VCJ,2WI1,2WI2,2WI3,2WI4,2WI5,2WI6,2WI7,2XAB,2XDK,2XDL,2XDS,2XDU,2XDX,2XHR,2XHT,2XHX,2XJG,2XJJ,2XJX,2XK2,2YE2,2YE3,2YE4,2YE5,2YE6,2YE7,2YE8,2YE9,2YEA,2YEB,2YEC,2YE…
IKZF3	9606.ENSP00000344544	Zinc finger protein Aiolos; Transcription factor that plays an important role in the regulation of lymphocyte differentiation. Plays an essential role in regulation of B-cell differentiation, proliferation and maturation to an effector state. Involved in regulating BCL2 expression and controlling apoptosis in T-cells in an IL2- dependent manner; Belongs to the Ikaros C2H2-type zinc-finger protein…	https://smart.embl.de/smart/DDvec.cgi?smart=509:ZnF_C2H2(118|140)+ZnF_C2H2(146|168)+ZnF_C2H2(174|196)+ZnF_C2H2(202|222)+ZnF_C2H2(452|474)+ZnF_C2H2(480|504)+	22806,AAF13493.1,AAH32707.1,AAR84584.1,AAR84586.1,AAR84587.1,AAR84588.1,AAR84589.1,AAR84590.1,AAR84591.1,AAR84592.1,AAR84593.1,AC079199,AC090844,AF129512,AIO,AIOLOS,AJ292565,AJ292566,AJ292567,AJ292568,AJ292569,AK301250,AK303495,AY377973,AY377975,AY377976,AY377977,AY377978,AY377979,AY377980,AY377981,AY377982,Aiolos,B4DVV5,BAG62817.1,BAG64529.1,BC032707,CAB017105,CAC80427.1,CAC80428.1,CAC80429.1,CA…
IL13	9606.ENSP00000304915	Interleukin-13; Cytokine. Inhibits inflammatory cytokine production. Synergizes with IL2 in regulating interferon-gamma synthesis. May be critical in regulating inflammatory and immune responses. Positively regulates IL31RA expression in macrophages (By similarity); Interleukins	https://smart.embl.de/smart/DDvec.cgi?smart=146:IL4_13(15|145)+	1GA3,1IJZ,1IK0,1J9U,3596,3BPO,3G6D,3ITR,3ITS,3L5W,3L5X,3LB6,4I77,4PS4,5E4E,5L6Y,AAA36107.1,AAA83738.1,AAB01681.1,AAC03535.1,AAH96138.1,AAH96139.1,AAH96141.2,AAK53823.1,AC004039,AF043334,AF377331,ALRH,BC096138,BC096139,BC096141,BHR1,Bronchial hyperresponsiveness-1,CAA48823.1,CAA48824.1,CCDS4157,CCDS4157.1,ENSG00000169194,ENSP00000304915,ENSP00000368083,ENSP00000479835,ENST00000304506,ENST000003788…
IL15	9606.ENSP00000296545	Interleukin-15; Cytokine that stimulates the proliferation of T- lymphocytes. Stimulation by IL-15 requires interaction of IL-15 with components of IL-2R, including IL-2R beta and probably IL-2R gamma but not IL-2R alpha; Belongs to the IL-15/IL-21 family	https://smart.embl.de/smart/DDvec.cgi?smart=162:Pfam_IL15(33|160)+	2XQB,2Z3Q,2Z3R,3600,4GS7,AAA21551.1,AAB97518.1,AAH18149.1,AAI00962.1,AAI00963.1,AAI00964.1,AAU21241.1,AF031167,AK122993,AK290619,AY720442,BAF83308.1,BAG53839.1,BC018149,BC100961,BC100962,BC100963,CAA62616.1,CAA63913.1,CAA63914.1,CAA71044.1,CAA86100.1,CAB004457,CAG46777.1,CAG46804.1,CCDS3755,CCDS3755.1,CCDS3756,CCDS3756.1,CR541980,CR542007,D3DNZ2,EAX05083.1,EAX05084.1,EAX05085.1,EAX05086.1,EAX0508…
IL15RA	9606.ENSP00000380421	Interleukin 15 receptor subunit alpha; CD molecules	https://smart.embl.de/smart/DDvec.cgi?smart=353:CCP(119|179)+	2ERS,2Z3Q,2Z3R,3601,4GS7,A0A0A0MS77,A0A0A0MS77_HUMAN,AAB88175.1,AAC50312.1,AAH74726.1,AAI21141.1,AAI21142.1,AAP69528.1,AEP26933.1,AF035279,AFY11387.1,AFY11388.1,AFY11389.1,AFY11390.1,AFY11391.1,AK304211,AY316538,B4E2C2,BAG65084.1,BC074726,BC121140,BC121141,CAB026215,CAG33345.1,CAG46820.1,CAI41080.1,CAI41082.1,CAI41083.1,CCDS58069,CCDS58069.1,CCDS7074,CCDS7074.1,CCDS7075,CCDS7075.2,CCDS73065,CCDS7…
IL18	9606.ENSP00000280357	Interleukin-18; Augments natural killer cell activity in spleen cells and stimulates interferon gamma production in T-helper type I cells; Belongs to the IL-1 family	https://smart.embl.de/smart/DDvec.cgi?smart=193:IL1(41|186)+	1J0S,2VXT,3606,3F62,3WO2,3WO3,3WO4,4EEE,4EKX,4HJJ,4R6U,4XFS,4XFT,4XFU,A0A024R3E0,AAB50010.1,AAC27787.1,AAH07007.1,AAH07461.1,AAK95950.1,AAP92112.1,AF077611,AJ295724,AY044641,AY266351,BAA08706.1,BC007007,BC007461,CAB007772,CAB027385,CAC01436.1,CAG46771.1,CAG46798.1,CCDS44731,CCDS44731.1,CCDS58180,CCDS58180.1,CR541973,CR542001,D49950,EAW67184.1,EAW67185.1,ENSG00000150782,ENSP00000280357,ENSP0000032…
IL18R1	9606.ENSP00000387211	Interleukin-18 receptor 1; Within the IL18 receptor complex, responsible for the binding of the proinflammatory cytokine IL18, but not IL1A nor IL1B (Probable). Contributes to IL18-induced cytokine production, either independently of SLC12A3, or as a complex with SLC12A3 (By similarity); CD molecules	https://smart.embl.de/smart/DDvec.cgi?smart=541:SIGNAL(1|24)+IG(25|112)+IG_like(125|207)+IG(222|316)+TRANS(331|353)+TIR(374|523)+	3.2.2.6,3WO3,3WO4,4R6U,8809,AAC50390.1,AAH69575.1,AAH93975.1,AAH93977.1,AAI43404.1,AAO41718.1,AAY15048.1,AK313967,AY192162,B2R9Y5,B7ZKV7,BAG36682.1,BC069575,BC093975,BC093977,BC143403,CCDS2060,CCDS2060.1,CD molecules,CD218 antigen-like family member A,CD218a,CDw218a,ENSG00000115604,ENSP00000233957,ENSP00000334030,ENSP00000386663,ENSP00000387211,ENST00000233957,ENST00000334376,ENST00000409599,ENST…
IL1RL1	9606.ENSP00000233954	Interleukin-1 receptor-like 1; Receptor for interleukin-33 (IL-33); signaling requires association of the coreceptor IL1RAP. Its stimulation recruits MYD88, IRAK1, IRAK4, and TRAF6, followed by phosphorylation of MAPK3/ERK1 and/or MAPK1/ERK2, MAPK14, and MAPK8. Possibly involved in helper T-cell function; I-set domain containing	https://smart.embl.de/smart/DDvec.cgi?smart=556:SIGNAL(1|17)+IGc2(27|94)+IG(119|203)+IG_like(220|321)+TRANS(328|350)+TIR(376|538)+	3.2.2.6,4KC3,9173,A8K6B3,A8VPW9,A8VPX0,AAH30975.1,AAY15047.1,AB012701,AB029084,ABW33704.1,ABW33705.1,AK291578,AK303389,B4E0I3,BAA02233.1,BAA20539.1,BAA82405.2,BAA85894.1,BAF84267.1,BAG64445.1,BC030975,C9JSY6,CCDS2057,CCDS2057.1,CCDS2058,CCDS2058.1,CCDS74548,CCDS74548.1,D12763,D12764,DER4,E9PC41,EAX01795.1,ENSG00000115602,ENSP00000233954,ENSP00000233955,ENSP00000310371,ENSP00000377052,ENSP00000384…
IL2	9606.ENSP00000226730	Interleukin-2; Produced by T-cells in response to antigenic or mitogenic stimulation, this protein is required for T-cell proliferation and other activities crucial to regulation of the immune response. Can stimulate B-cells, monocytes, lymphokine- activated killer cells, natural killer cells, and glioma cells; Interleukins	https://smart.embl.de/smart/DDvec.cgi?smart=153:IL2(1|153)+	1ILM,1ILN,1IRL,1M47,1M48,1M49,1M4A,1M4B,1M4C,1NBP,1PW6,1PY2,1QVN,1Z92,2B5I,2ERJ,3558,3INK,3QAZ,3QB1,4NEJ,4NEM,5LQB,5M5E,5UTZ,AAA59139.1,AAA59140.1,AAA59141.1,AAA98792.1,AAB46883.1,AAB86861.1,AAD14263.2,AAD48509.1,AAG53575.1,AAH66255.1,AAH66257.1,AAH70338.1,AAK26665.1,AAM97916.1,AB451325,AB451454,ABB20900.1,ABI20697.1,AF031845,AF228636,AF359939,AF532913,Aldesleukin,BAG70139.1,BAG70268.1,BC066255,B…
IL21	9606.ENSP00000264497	Interleukin-21; Cytokine with immunoregulatory activity. May promote the transition between innate and adaptive immunity. Induces the production of IgG(1) and IgG(3) in B-cells (By similarity). May play a role in proliferation and maturation of natural killer (NK) cells in synergy with IL15. May regulate proliferation of mature B- and T-cells in response to activating stimuli. In synergy with IL1…	https://smart.embl.de/smart/DDvec.cgi?smart=162:Pfam_IL15(11|149)+	2OQP,3TGX,59067,A5J0L4,AAG29348.1,AAH66258.1,AAH66259.1,AAH66260.1,AAH66261.1,AAH66262.1,AAH69124.1,AAU88182.1,ABG36529.1,AF254069,AY763518,BC066258,BC066259,BC066260,BC066261,BC066262,BC069124,CCDS3727,CCDS3727.1,CCDS75189,CCDS75189.1,CVID11,DQ645417,ENSG00000138684,ENSP00000264497,ENSP00000477555,ENST00000264497,ENST00000611104,HGNC:6005,IL-21,IL21,IL21-001,IL21-201,IL21_HUMAN,Interleukin 21,In…
IL2RA	9606.ENSP00000369293	Interleukin-2 receptor subunit alpha; Receptor for interleukin-2. The receptor is involved in the regulation of immune tolerance by controlling regulatory T cells (TREGs) activity. TREGs suppress the activation and expansion of autoreactive T-cells; CD molecules	https://smart.embl.de/smart/DDvec.cgi?smart=272:SIGNAL(1|21)+CCP(24|82)+CCP(125|184)+TRANS(239|261)+	1ILM,1ILN,1Z92,2B5I,2ERJ,3559,3IU3,3NFP,AAA59162.1,AAA67527.1,AAB59535.1,AAB63458.1,AAS55572.1,AF008556,AL137186,AL157395,AY563103,BN000945,CAA25525.1,CAA26906.1,CAB002419,CAH73595.1,CAI41069.1,CAK26553.1,CCDS7076,CCDS7076.1,CCDS76281,CD molecules,CD25,CHEMBL2364167,EAW86413.1,EAW86414.1,ENSG00000134460,ENSP00000256876,ENSP00000281359,ENSP00000369287,ENSP00000369293,ENSP00000380415,ENSP0000038041…
IL2RB	9606.ENSP00000216223	Interleukin-2 receptor subunit beta; Receptor for interleukin-2. This beta subunit is involved in receptor mediated endocytosis and transduces the mitogenic signals of IL2; Belongs to the type I cytokine receptor family. Type 4 subfamily	https://smart.embl.de/smart/DDvec.cgi?smart=551:SIGNAL(1|26)+FN3(132|217)+TRANS(243|265)+	1ILM,1ILN,2B5I,2ERJ,3560,3QAZ,4GS7,5M5E,6E8K,AAA59143.1,AAH25691.1,AAM54040.1,AF517934,AK312860,B0QYC0,B0QYC1,B0QYC2,B2R765,BAG35712.1,BC025691,CAA18444.1,CAG30392.1,CCDS13942,CCDS13942.1,CD molecules,CD122,CHEMBL3276,CR456506,EAW60144.1,ENSG00000100385,ENSP00000216223,ENSP00000385864,ENSP00000389834,ENSP00000392447,ENSP00000399105,ENSP00000400416,ENSP00000401020,ENSP00000402685,ENSP00000403731,E…
IL33	9606.ENSP00000370842	Interleukin-33; Cytokine that binds to and signals through the IL1RL1/ST2 receptor which in turn activates NF-kappa-B and MAPK signaling pathways in target cells. Involved in the maturation of Th2 cells inducing the secretion of T-helper type 2-associated cytokines. Also involved in activation of mast cells, basophils, eosinophils and natural killer cells. Acts as a chemoattractant for Th2 cells,…	https://smart.embl.de/smart/DDvec.cgi?smart=270:Pfam_IL33(5|268)+	2KLL,4KC3,90865,AAH47085.1,AAX86998.1,AB024518,ADR77828.1,AK295908,AK303943,AK313414,AL353741,AY905581,B2R8L1,B4DJ35,B4E1Q9,BAA75892.1,BAG36208.1,BAG58697.1,BAG64871.1,BC047085,C9orf26,CAB007057,CAG28547.1,CAI16003.1,CCDS56563,CCDS56563.1,CCDS56564,CCDS56564.1,CCDS6468,CCDS6468.1,CCDS83341,CR407619,D3DRI5,DKFZp586H0523,DVS27,DVS27-related protein,E7EAX4,EAW58748.1,EAW58750.1,EAW58751.1,ENSG000001…
IL4	9606.ENSP00000231449	Interleukin-4; Participates in at least several B-cell activation processes as well as of other cell types. It is a costimulator of DNA-synthesis. It induces the expression of class II MHC molecules on resting B-cells. It enhances both secretion and cell surface expression of IgE and IgG1. It also regulates the expression of the low affinity Fc receptor for IgE (CD23) on both lymphocytes and mono…	https://smart.embl.de/smart/DDvec.cgi?smart=153:IL4_13(1|153)+	1BBN,1BCN,1CYL,1HIJ,1HIK,1HZI,1IAR,1ILL,1ITE,1ITI,1ITL,1ITM,1RCB,2B8U,2B8X,2B8Y,2B8Z,2B90,2B91,2CYK,2D48,2INT,3565,3BPL,3BPN,3QB7,4YDY,5FHX,6OEL,A1Z2K1,AAA59149.1,AAA59150.1,AAH66277.1,AAH67514.1,AAH70123.1,AAK71324.1,AB102862,ABM53124.1,ADD60204.1,AF395008,AGM38212.1,B cell growth factor 1,B-cell stimulatory factor 1,BAD89396.1,BC066277,BC067514,BC070123,BCGF-1,BCGF1,BSF-1,BSF1,B_cell stimulator…
IL5	9606.ENSP00000231454	Interleukin-5; Factor that induces terminal differentiation of late- developing B-cells to immunoglobulin secreting cells; Belongs to the IL-5 family	https://smart.embl.de/smart/DDvec.cgi?smart=134:SIGNAL(1|19)+Pfam_IL5(22|133)+	1HUL,3567,3QT2,3VA2,AAA74469.1,AAA98620.1,AAH66282.1,AAK19759.1,AF353265,B cell differentiation factor I,B-cell differentiation factor I,BC066282,C9JQP9,CAA28390.1,CAA31210.1,CAA31211.1,CAB010304,CCDS4156,CCDS4156.1,CHEMBL1169600,EDF,ENSG00000113525,ENSP00000231454,ENSP00000368139,ENSP00000409825,ENST00000231454,ENST00000378862,ENST00000450655,ENST00000462418,Eosinophil differentiation factor,HGN…
IL6R	9606.ENSP00000357470	Interleukin-6 receptor subunit alpha; Part of the receptor for interleukin 6. Binds to IL6 with low affinity, but does not transduce a signal. Signal activation necessitate an association with IL6ST. Activation may lead to the regulation of the immune response, acute-phase reactions and hematopoiesis; CD molecules	https://smart.embl.de/smart/DDvec.cgi?smart=468:SIGNAL(1|19)+IGc2(38|103)+Pfam_IL6Ra-bind(118|213)+FN3(216|301)+TRANS(364|386)+	1N26,1N2Q,1P9M,2ARW,3570,5FUC,A0N0L5,A8KAE8,AAC60635.1,AAH89410.1,AAI32685.1,AAI32687.1,ABK41906.1,AK223582,AK293013,AK312730,B2R6V4,BAD97302.1,BAF85702.1,BAG35601.1,BC089410,BC132684,BC132686,CAA31312.1,CAA41231.1,CAH72853.1,CCDS1067,CCDS1067.1,CCDS1068,CCDS1068.1,CCDS72927,CCDS72927.1,CD molecules,CD126,CHEMBL2364155,D6R9R8,EAW53199.1,EAW53200.1,EF064723,ENSG00000160712,ENSP00000292208,ENSP0000…
IL7R	9606.ENSP00000306157	Interleukin-7 receptor subunit alpha; Receptor for interleukin-7. Also acts as a receptor for thymic stromal lymphopoietin (TSLP); Belongs to the type I cytokine receptor family. Type 4 subfamily	https://smart.embl.de/smart/DDvec.cgi?smart=459:SIGNAL(1|20)+Pfam_fn3(130|218)+TRANS(241|263)+	3575,3DI2,3DI3,3UP1,5J11,6P50,6P67,AAA59157.1,AAC83204.1,AAH20717.1,AAH67537.1,AAH67538.1,AAH67539.1,AAH67540.1,AAH69999.1,AAR08908.1,ACL80333.1,AF043123,AF043124,AF043125,AF043126,AF043127,AF043128,AF043129,AK301220,AK315251,AY449709,B2RCS6,B4DVT1,B8YG18,BAG37673.1,BAG62793.1,BC020717,BC067537,BC067538,BC067539,BC067540,BC069999,CAB010215,CCDS3911,CCDS3911.1,CD molecules,CD127,CDW127,CDw127,D6RC…
IRF1	9606.ENSP00000245414	Interferon regulatory factor 1; Transcriptional regulator which displays a remarkable functional diversity in the regulation of cellular responses. These include the regulation of IFN and IFN-inducible genes, host response to viral and bacterial infections, regulation of many genes expressed during hematopoiesis, inflammation, immune responses and cell proliferation and differentiation, regulatio…	https://smart.embl.de/smart/DDvec.cgi?smart=325:IRF(1|114)+	3659,AAA36043.1,AAB93488.1,AAH09483.1,AAV38560.1,AAV38561.1,ABH05670.1,AC003959,AGV15458.1,AHW49378.1,AK314025,BAG36735.1,BC009483,BT019755,BT019756,C9J9C5,C9JD95,CAA32624.1,CAB011662,CAG46514.1,CCDS4155,CCDS4155.1,CR541713,DQ789232,EAW62332.1,ENSG00000125347,ENSP00000245414,ENSP00000368181,ENSP00000384406,ENSP00000392455,ENSP00000396318,ENSP00000405655,ENSP00000410900,ENSP00000473661,ENSP0000048…
LCK	9606.ENSP00000337825	Tyrosine-protein kinase Lck; Non-receptor tyrosine-protein kinase that plays an essential role in the selection and maturation of developing T- cells in the thymus and in the function of mature T-cells. Plays a key role in T-cell antigen receptor (TCR)-linked signal transduction pathways. Constitutively associated with the cytoplasmic portions of the CD4 and CD8 surface receptors. Association of …	https://smart.embl.de/smart/DDvec.cgi?smart=509:SH3(64|120)+SH2(125|215)+TyrKc(245|494)+	1BHF,1BHH,1CWD,1CWE,1FBZ,1H92,1IJR,1KIK,1LCJ,1LCK,1LKK,1LKL,1Q68,1Q69,1QPC,1QPD,1QPE,1QPJ,1X27,2.7.10.1,2.7.10.2,2IIM,2OF2,2OF4,2OFU,2OFV,2OG8,2PL0,2ZM1,2ZM4,2ZYB,3932,3AC1,3AC2,3AC3,3AC4,3AC5,3AC8,3ACJ,3ACK,3AD4,3AD5,3AD6,3B2W,3BRH,3BYM,3BYO,3BYS,3BYU,3KMM,3KXZ,3LCK,3MPM,4C3F,4D8K,5MTM,5MTN,6H6A,6PDJ,AAA18225.1,AAA59501.1,AAA59502.1,AAA59503.1,AAC50287.1,AAF34794.1,AAH13200.1,AF228313,AJ865079,A…
MRE11A	9606.ENSP00000325863	Double-strand break repair protein MRE11; Component of the MRN complex, which plays a central role in double-strand break (DSB) repair, DNA recombination, maintenance of telomere integrity and meiosis. The complex possesses single-strand endonuclease activity and double-strand- specific 3'-5' exonuclease activity, which are provided by MRE11. RAD50 may be required to bind DNA ends and hold them i…	https://smart.embl.de/smart/DDvec.cgi?smart=708:Pfam_Metallophos(13|249)+Mre11_DNA_bind(294|461)+COIL(485|520)+	3.1.-.-,3T1I,4361,A0A024R395,AAC36249.1,AAC78721.1,AAD10197.1,AAH05241.1,AAH63458.1,AAK18790.1,AAP35376.1,AAS79320.1,AF022778,AF073362,AF303379,AF303380,AF303381,AF303382,AF303383,AF303384,AF303385,AF303386,AF303387,AF303388,AF303389,AF303390,AF303391,AF303392,AF303393,AF303394,AF303395,AK095388,ATLD,AY584241,B3KTC7,BAG53039.1,BC005241,BC063458,BT006730,CAB004081,CCDS8298.1,CCDS8299.1,Double-stra…
MUC5AC	9606.ENSP00000485659	Mucin 5ac, oligomeric mucus/gel-forming; Mucin-5AC; Gel-forming glycoprotein of gastric and respiratoy tract epithelia that protects the mucosa from infection and chemical damage by binding to inhaled microrganisms and particles that are subsequently removed by the mucocilary system; Mucins	https://smart.embl.de/smart/DDvec.cgi?smart=5654:SIGNAL(1|27)+VWD(69|227)+C8(268|335)+Pfam_TIL(338|394)+VWC(396|443)+C8(624|698)+Pfam_TIL(704|761)+VWC(763|827)+VWD(892|1052)+C8(1088|1162)+Pfam_Mucin2_WxxW(1388|1475)+Pfam_Mucin2_WxxW(1583|1670)+Pfam_Mucin2_WxxW(1748|1840)+Pfam_Mucin2_WxxW(1956|2043)+Pfam_Mucin2_WxxW(2121|2213)+Pfam_Mucin2_WxxW(3227|3319)+Pfam_Mucin2_WxxW(3525|3617)+Pfam_Mucin2_Wxx…	4586,5AJN,5AJO,5AJP,A0A096LPK4,AAC15951.1,AF016834,AFG72987.1,AGR44427.1,AJ001402,AJ298317,CAA84035.1,CCDS76369,ENSG00000215182,ENSP00000348519,ENSP00000351148,ENSP00000371671,ENSP00000435591,ENSP00000485659,ENST00000356191,ENST00000358378,ENST00000382236,ENST00000534821,ENST00000621226,Gastric mucin,H9XFC1,HGNC:7515,Hs.534332,Hs.558950,Hs.703588,Hs.703728,Hs.721515,JQ511954,KC800812,Lewis B bloo…
NBN	9606.ENSP00000265433	Nibrin; Component of the MRE11-RAD50-NBN (MRN complex) which plays a critical role in the cellular response to DNA damage and the maintenance of chromosome integrity. The complex is involved in double-strand break (DSB) repair, DNA recombination, maintenance of telomere integrity, cell cycle checkpoint control and meiosis. The complex possesses single-strand endonuclease activity and double-stran…	https://smart.embl.de/smart/DDvec.cgi?smart=754:FHA(23|83)+BRCT(107|184)+Pfam_NIBRIN_BRCT_II(216|325)+Nbs1_C(682|746)+	4683,5WQD,600885,AAC39732.1,AAC39752.1,AAC62232.1,AAI08651.1,AAI36803.1,AAI36804.1,AAS59158.1,AB013139,AF051334,AF058696,AK223256,AK312410,AT-V1,AT-V2,ATV,AY566246,B2R626,B2RNC5,BAA28616.1,BAD96976.1,BAG35323.1,BC108650,BC136802,BC136803,BRCA1 C complex,BX640816,CAB003836,CAH56160.1,CCDS43753,CCDS6249,CCDS6249.1,Cell cycle regulatory protein p95,E2QRP0,E5RGN7,E5RGR7,E5RGU1,EAW91660.1,ENSG00000104…
NDFIP1	9606.ENSP00000253814	NEDD4 family-interacting protein 1; Activates HECT domain-containing E3 ubiquitin-protein ligases, including NEDD4 and ITCH, and consequently modulates the stability of their targets. As a result, controls many cellular processes. Prevents chronic T-helper cell-mediated inflammation by activating ITCH and thus controlling JUNB degradation (By similarity). Promotes pancreatic beta cell death throu…	https://smart.embl.de/smart/DDvec.cgi?smart=221:SIGNAL(1|16)+Pfam_DUF2370(54|172)+TRANS(178|197)+	80762,AAH04317.1,AAP13460.1,AB097010,AB097037,AK075495,AK075524,AK315481,AL832993,AY192728,B2RDB8,BAC11652.1,BAC11670.1,BAC77363.1,BAC77390.1,BAG37865.1,BC004317,Breast cancer-associated protein SGA-1M,CAH56294.1,CCDS4273,CCDS4273.1,D3DQF0,EAW61888.1,EAW61889.1,ENSG00000131507,ENSP00000253814,ENSP00000322211,ENST00000253814,ENST00000313129,ENST00000503388,ENST00000505614,ENST00000509436,HGNC:1759…
NPLOC4	9606.ENSP00000331487	Nuclear protein localization protein 4 homolog; The ternary complex containing UFD1, VCP and NPLOC4 binds ubiquitinated proteins and is necessary for the export of misfolded proteins from the ER to the cytoplasm, where they are degraded by the proteasome. The NPLOC4-UFD1-VCP complex regulates spindle disassembly at the end of mitosis and is necessary for the formation of a closed nuclear envelope…	https://smart.embl.de/smart/DDvec.cgi?smart=608:Pfam_UN_NPL4(1|80)+Pfam_zf-NPL4(105|245)+Pfam_NPL4(248|557)+ZnF_RBZ(582|606)+	55666,A0A024R8R4,AAH25930.1,AB040932,AK000664,AK023046,AK023272,AK294473,AL834300,B4DG89,BAA91314.1,BAA96023.1,BAB14372.1,BAB14499.1,BAG57700.1,BC025930,CAD38971.1,CCDS45812,CCDS45812.1,EAW89661.1,EAW89662.1,ENSG00000182446,ENSP00000331487,ENSP00000331584,ENSP00000363879,ENSP00000446199,ENSP00000458384,ENSP00000459457,ENSP00000459462,ENSP00000460465,ENSP00000461478,ENSP00000461543,ENSP00000465247…
OAS2	9606.ENSP00000342278	2'-5'-oligoadenylate synthetase 2; 2'-5'-oligoadenylate synthase 2; Interferon-induced, dsRNA-activated antiviral enzyme which plays a critical role in cellular innate antiviral response. In addition, it may also play a role in other cellular processes such as apoptosis, cell growth, differentiation and gene regulation. Synthesizes higher oligomers of 2'-5'-oligoadenylates (2-5A) from ATP which t…	https://smart.embl.de/smart/DDvec.cgi?smart=719:Pfam_OAS1_C(154|338)+Pfam_NTP_transf_2(373|470)+Pfam_OAS1_C(497|685)+	(2-5')oligo(A) synthase 2,2'-5'-oligoadenylate synthase 2,2'-5'-oligoadenylate synthetase ,2'-5'-oligoadenylate synthetase 2,2'-5'-oligoadenylate synthetase 2, 69/71kDa,2-5A synthase 2,2.7.7.84,4939,A8K9T1,AAA60606.1,AAA60607.1,AAH23637.1,AAH49215.1,AK292796,BAF85485.1,BC023637,BC049215,CAB024984,CCDS31906,CCDS31906.1,CCDS41839,CCDS41839.1,CCDS44982,CCDS44982.1,EAW98027.1,EC 2.7.7.84,ENSG00000111…
ORMDL3	9606.ENSP00000377724	ORM1-like protein 3; Negative regulator of sphingolipid synthesis. May indirectly regulate endoplasmic reticulum-mediated Ca(+2) signaling; Belongs to the ORM family	https://smart.embl.de/smart/DDvec.cgi?smart=153:Pfam_ORMDL(11|146)+	94103,A0A024R1W6,AAH17087.1,AAH71833.1,AAM43507.1,AAN76521.1,AAN76522.1,AAQ57273.1,AF373101,AF373102,AF395708,AK074811,AK075212,AK093063,AY357943,B3KS83,BAC11223.1,BAC11476.1,BAG52645.1,BC017087,BC071833,CCDS11355,CCDS11355.1,EAW60617.1,EAW60618.1,EAW60619.1,EAW60620.1,ENSG00000172057,ENSP00000304858,ENSP00000323930,ENSP00000377724,ENSP00000462961,ENSP00000464298,ENSP00000464455,ENSP00000464693,E…
PIK3CD	9606.ENSP00000366563	Phosphatidylinositol 4,5-bisphosphate 3-kinase catalytic subunit delta isoform; Phosphoinositide-3-kinase (PI3K) that phosphorylates PftdIns(4,5)P2 (Phosphatidylinositol 4,5-bisphosphate) to generate phosphatidylinositol 3,4,5-trisphosphate (PIP3). PIP3 plays a key role by recruiting PH domain-containing proteins to the membrane, including AKT1 and PDPK1, activating signaling cascades involved in…	https://smart.embl.de/smart/DDvec.cgi?smart=1044:PI3K_p85B(31|108)+PI3K_rbd(175|281)+PI3K_C2(309|412)+PI3Ka(498|685)+PI3Kc(775|1041)+	2.7.1.153,5293,5DXU,5M6U,5T8F,5UBT,5VLR,6G6W,6PYR,6PYU,A6NCG0,AAC25677.1,AAI32920.1,AAI32922.1,AAI44265.1,ABB83814.1,AEK81610.1,AL691449,APDS,B7ZM44,BC132919,BC132921,BC144264,CAA71149.2,CAB015420,CAI15703.1,CCDS104,CCDS104.1,CHEMBL2111432,DQ263594,EC 2.7.1.153,ENSG00000171608,ENSP00000304799,ENSP00000320862,ENSP00000353766,ENSP00000354410,ENSP00000366563,ENSP00000383697,ENSP00000443811,ENSP00000…
PRKCE	9606.ENSP00000306124	Protein kinase C epsilon type; Calcium-independent, phospholipid- and diacylglycerol (DAG)-dependent serine/threonine-protein kinase that plays essential roles in the regulation of multiple cellular processes linked to cytoskeletal proteins, such as cell adhesion, motility, migration and cell cycle, functions in neuron growth and ion channel regulation, and is involved in immune response, cancer …	https://smart.embl.de/smart/DDvec.cgi?smart=737:C2(7|114)+C1(170|220)+C1(243|292)+S_TKc(408|668)+S_TK_X(669|732)+	2.7.11.1,2.7.11.13,2WH0,5581,5LIH,AAD08855.1,AAI09034.1,AAI09035.1,AAX93119.1,AAX93253.1,AAY14773.1,ABY87556.1,AC017006,AC017078,AC079892,AC092600,AC115109,AGC09605.1,B0LPH7,BC109033,BC109034,C2 domain containing protein kinases,C9JR22,CAA46388.1,CAB001948,CCDS1824,CCDS1824.1,E9PBI2,EAX00258.1,EC 2.7.11.13,ENSG00000171132,ENSP00000306124,ENSP00000328962,ENSP00000330826,ENSP00000332166,ENSP0000033…
PSAP	9606.ENSP00000378394	Prosaposin; Saposins are specific low-molecular mass non-enzymic proteins, they participate in the lysosomal degradation of sphingolipids, which takes place by the sequential action of specific hydrolases; Endogenous ligands	https://smart.embl.de/smart/DDvec.cgi?smart=524:SIGNAL(1|16)+SAPA(21|54)+SapB(61|138)+SapB(196|271)+SapB(313|388)+SapB(407|482)+SAPA(491|524)+	1M12,1N69,1SN6,2DOB,2GTG,2QYP,2R0R,2R1Q,2RB3,2Z9A,3BQP,3BQQ,4DDJ,4UEX,4V2O,5660,A0A024QZQ2,A1 activator,AAA36594.1,AAA36595.1,AAA36596.1,AAA52560.1,AAA60303.1,AAB59494.1,AAH01503.1,AAH04275.1,AAH07612.1,AAH91483.1,AAP35495.1,AC073370,BAA00321.1,BC001503,BC004275,BC007612,BC091483,BT006849,C9JIZ6,CAA40391.1,CAA40392.1,CAB004647,CAG33027.1,CAI40837.1,CCDS7311,CCDS7311.1,CR456746,CSAct,Cerebroside s…
PSMA2	9606.ENSP00000223321	Proteasome subunit alpha type-2; Component of the 20S core proteasome complex involved in the proteolytic degradation of most intracellular proteins. This complex plays numerous essential roles within the cell by associating with different regulatory particles. Associated with two 19S regulatory particles, forms the 26S proteasome and thus participates in the ATP-dependent degradation of ubiquiti…	https://smart.embl.de/smart/DDvec.cgi?smart=234:Proteasome_A_N(6|28)+Pfam_Proteasome(29|213)+	20S proteasome subunit alpha 2 ,3.4.25.1,4R3O,4R67,5683,5A0Q,5GJQ,5GJR,5L4G,5LE5,5LEX,5LEY,5LEZ,5LF0,5LF1,5LF3,5LF4,5LF6,5LF7,5LN3,5M32,5T0C,5T0G,5T0H,5T0I,5T0J,5VFO,5VFP,5VFQ,5VFR,5VFS,5VFT,5VFU,6AVO,6E5B,6MSB,6MSD,6MSE,6MSG,6MSH,6MSJ,6MSK,6R70,6REY,6RGQ,AAH02900.2,AAH47697.1,AK290654,BAA00657.1,BAF83343.1,BC002900,BC047697,BX641097,C9JCK5,CAE46046.1,CAG29313.1,CCDS5467,CR450317,D00760,DKFZP686D…
PSMA3	9606.ENSP00000216455	Proteasome subunit alpha type-3; Component of the 20S core proteasome complex involved in the proteolytic degradation of most intracellular proteins. This complex plays numerous essential roles within the cell by associating with different regulatory particles. Associated with two 19S regulatory particles, forms the 26S proteasome and thus participates in the ATP-dependent degradation of ubiquiti…	https://smart.embl.de/smart/DDvec.cgi?smart=255:Proteasome_A_N(8|30)+Pfam_Proteasome(31|217)+	20S proteasome subunit alpha 7 ,3.4.25.1,4R3O,4R67,5684,5A0Q,5DSV,5GJQ,5GJR,5L4G,5LE5,5LEX,5LEY,5LEZ,5LF0,5LF1,5LF3,5LF4,5LF6,5LF7,5LN3,5M32,5T0C,5T0G,5T0H,5T0I,5T0J,5VFO,5VFP,5VFQ,5VFR,5VFS,5VFT,5VFU,6AVO,6E5B,6MSB,6MSD,6MSE,6MSG,6MSH,6MSJ,6MSK,6R70,6REY,6RGQ,AAH05265.1,AAH29402.1,AAH38990.1,AAP35357.1,AAV38520.1,AK315158,B2RCK6,BAA00659.1,BAG37603.1,BC005265,BC029402,BC038990,BT006711,BT019715,…
PSMA4	9606.ENSP00000044462	Proteasome subunit alpha type-4; Component of the 20S core proteasome complex involved in the proteolytic degradation of most intracellular proteins. This complex plays numerous essential roles within the cell by associating with different regulatory particles. Associated with two 19S regulatory particles, forms the 26S proteasome and thus participates in the ATP-dependent degradation of ubiquiti…	https://smart.embl.de/smart/DDvec.cgi?smart=261:Proteasome_A_N(5|27)+Pfam_Proteasome(28|216)+COIL(226|261)+	20S proteasome subunit alpha 3 ,3.4.25.1,4R3O,4R67,5685,5A0Q,5GJQ,5GJR,5L4G,5LE5,5LEX,5LEY,5LEZ,5LF0,5LF1,5LF3,5LF4,5LF6,5LF7,5LN3,5M32,5T0C,5T0G,5T0H,5T0I,5T0J,5VFO,5VFP,5VFQ,5VFR,5VFS,5VFT,5VFU,611385,6AVO,6E5B,6MSB,6MSD,6MSE,6MSG,6MSH,6MSJ,6MSK,6R70,6REY,6RGQ,AAH05361.1,AAH22445.1,AAH22817.2,AAH47667.1,AAH56249.1,AAH93069.1,AAP88786.1,BAA00660.1,BC005361,BC022445,BC022817,BC047667,BC056249,BC0…
PSMA5	9606.ENSP00000271308	Proteasome subunit alpha type-5; Component of the 20S core proteasome complex involved in the proteolytic degradation of most intracellular proteins. This complex plays numerous essential roles within the cell by associating with different regulatory particles. Associated with two 19S regulatory particles, forms the 26S proteasome and thus participates in the ATP-dependent degradation of ubiquiti…	https://smart.embl.de/smart/DDvec.cgi?smart=241:Proteasome_A_N(8|30)+Pfam_Proteasome(31|220)+	20S proteasome subunit alpha 5 ,3.4.25.1,4R3O,4R67,5686,5A0Q,5GJQ,5GJR,5L4G,5LE5,5LEX,5LEY,5LEZ,5LF0,5LF1,5LF3,5LF4,5LF6,5LF7,5LN3,5M32,5T0C,5T0G,5T0H,5T0I,5T0J,5VFO,5VFP,5VFQ,5VFR,5VFS,5VFT,5VFU,6AVO,6E5B,6MSB,6MSD,6MSE,6MSG,6MSH,6MSJ,6MSK,6R70,6REY,6RGQ,AAI02019.1,AAI02020.1,AAI02021.1,AAI03752.1,AK304448,AK313351,AL356735,B2R8F6,B4E2V4,BAG36153.1,BAG65266.1,BC102018,BC102019,BC102020,BC103751,…
PSMA6	9606.ENSP00000261479	Proteasome subunit alpha type-6; Component of the 20S core proteasome complex involved in the proteolytic degradation of most intracellular proteins. This complex plays numerous essential roles within the cell by associating with different regulatory particles. Associated with two 19S regulatory particles, forms the 26S proteasome and thus participates in the ATP-dependent degradation of ubiquiti…	https://smart.embl.de/smart/DDvec.cgi?smart=246:Proteasome_A_N(9|31)+Pfam_Proteasome(32|220)+	20S proteasome subunit alpha 1 ,27 kDa prosomal protein,3.4.25.1,4R3O,4R67,5687,5A0Q,5GJQ,5GJR,5L4G,5LE5,5LEX,5LEY,5LEZ,5LF0,5LF1,5LF3,5LF4,5LF6,5LF7,5LN3,5M32,5T0C,5T0G,5T0H,5T0I,5T0J,5VFO,5VFP,5VFQ,5VFR,5VFS,5VFT,5VFU,6AVO,6E5B,6MSB,6MSD,6MSG,6MSH,6MSK,6R70,6REY,6RGQ,AAG61139.1,AAH02979.1,AAH17882.1,AAH22354.1,AAH23659.1,AAH70137.1,AF332577,AK298920,AK302008,AK313011,AK316223,AL121594,B2R7J9,B4…
PSMB1	9606.ENSP00000262193	Proteasome subunit beta type-1; Component of the 20S core proteasome complex involved in the proteolytic degradation of most intracellular proteins. This complex plays numerous essential roles within the cell by associating with different regulatory particles. Associated with two 19S regulatory particles, forms the 26S proteasome and thus participates in the ATP-dependent degradation of ubiquitin…	https://smart.embl.de/smart/DDvec.cgi?smart=241:Pfam_Proteasome(34|226)+	20S proteasome subunit beta 6 ,3.4.25.1,4R3O,4R67,5689,5A0Q,5GJQ,5GJR,5L4G,5L5B,5L5D,5L5E,5L5F,5L5H,5L5I,5L5J,5L5O,5L5P,5L5Q,5L5R,5L5S,5L5T,5L5U,5L5V,5L5W,5L5X,5L5Y,5L5Z,5L60,5L61,5L62,5L63,5L64,5LE5,5LEX,5LEY,5LEZ,5LF0,5LF1,5LF3,5LF4,5LF6,5LF7,5LN3,5M2B,5M32,5T0C,5T0G,5T0H,5T0I,5T0J,5VFO,5VFP,5VFQ,5VFR,5VFS,5VFT,5VFU,6AVO,6E5B,6MSB,6MSD,6MSE,6MSG,6MSH,6MSJ,6MSK,6R70,6REY,6RGQ,AAH00508.1,AAH20807…
PSMB10	9606.ENSP00000351314	Proteasome subunit beta type-10; The proteasome is a multicatalytic proteinase complex which is characterized by its ability to cleave peptides with Arg, Phe, Tyr, Leu, and Glu adjacent to the leaving group at neutral or slightly basic pH. The proteasome has an ATP-dependent proteolytic activity. This subunit is involved in antigen processing to generate class I binding peptides; Belongs to the p…	https://smart.embl.de/smart/DDvec.cgi?smart=273:Pfam_Proteasome(36|217)+Pfam_Pr_beta_C(231|267)+	20S proteasome subunit beta 10 ,3.4.25.1,5699,6AVO,6E5B,6HV3,6HV4,6HV5,6HV7,6HVA,6HVR,6HVS,6HVT,6HVU,6HVV,6HVW,AAH17198.1,AAH52369.1,AAV38528.1,AAV38529.1,AK312208,B2R5J4,BAG35141.1,BC017198,BC052369,BT019723,BT019724,CAA50709.1,CAA73982.1,CCDS10853,CCDS10853.1,EAW83187.1,EC 3.4.25.1,ENSG00000205220,ENSP00000351314,ENSP00000395577,ENSP00000463811,ENST00000358514,ENST00000435933,ENST00000570304,EN…
PSMB4	9606.ENSP00000290541	Proteasome subunit beta type-4; Component of the 20S core proteasome complex involved in the proteolytic degradation of most intracellular proteins. This complex plays numerous essential roles within the cell by associating with different regulatory particles. Associated with two 19S regulatory particles, forms the 26S proteasome and thus participates in the ATP-dependent degradation of ubiquitin…	https://smart.embl.de/smart/DDvec.cgi?smart=264:Pfam_Proteasome(50|237)+	20S proteasome subunit beta 7 ,26 kDa prosomal protein,3.4.25.1,4R3O,4R67,5692,5A0Q,5GJQ,5GJR,5L4G,5LE5,5LEX,5LEY,5LEZ,5LF0,5LF1,5LF3,5LF4,5LF6,5LF7,5LN3,5M32,5T0C,5T0G,5T0H,5T0I,5T0J,5VFO,5VFP,5VFQ,5VFR,5VFS,5VFT,5VFU,6AVO,6E5B,6MSB,6MSD,6MSE,6MSG,6MSH,6MSJ,6MSK,6R70,6REY,6RGQ,AAB31085.1,AAP35563.1,AK313825,B2R9L3,BAA05647.1,BAG36560.1,BT006917,CAG33101.1,CAI16806.1,CCDS996,CCDS996.1,CR456820,D2…
PSMB6	9606.ENSP00000270586	Proteasome subunit beta type-6; Component of the 20S core proteasome complex involved in the proteolytic degradation of most intracellular proteins. This complex plays numerous essential roles within the cell by associating with different regulatory particles. Associated with two 19S regulatory particles, forms the 26S proteasome and thus participates in the ATP-dependent degradation of ubiquitin…	https://smart.embl.de/smart/DDvec.cgi?smart=239:Pfam_Proteasome(31|213)+	20S proteasome subunit beta 1 ,3.4.25.1,4R3O,4R67,5694,5A0Q,5GJQ,5GJR,5L4G,5LE5,5LEX,5LEY,5LEZ,5LF0,5LF1,5LF3,5LF4,5LF6,5LF7,5LN3,5M32,5T0C,5T0G,5T0H,5T0I,5T0J,5VFO,5VFP,5VFQ,5VFR,5VFS,5VFT,5VFU,6MSB,6MSD,6MSE,6MSG,6MSH,6MSJ,6MSK,6R70,6REY,6RGQ,AAH00835.1,AAP88811.1,AK311768,BAA06098.1,BAG34711.1,BC000835,BT009809,CAA43963.1,CAG33346.1,CCDS11056,CCDS11056.1,CCDS73944,CCDS73944.1,CHEMBL1944496,CR4…
PSMB7	9606.ENSP00000259457	Proteasome subunit beta type-7; Component of the 20S core proteasome complex involved in the proteolytic degradation of most intracellular proteins. This complex plays numerous essential roles within the cell by associating with different regulatory particles. Associated with two 19S regulatory particles, forms the 26S proteasome and thus participates in the ATP-dependent degradation of ubiquitin…	https://smart.embl.de/smart/DDvec.cgi?smart=277:Pfam_Proteasome(40|221)+Pfam_Pr_beta_C(235|271)+	20S proteasome subunit beta 2 ,3.4.25.1,4R3O,4R67,5695,5A0Q,5GJQ,5GJR,5L4G,5LE5,5LEX,5LEY,5LEZ,5LF0,5LF1,5LF3,5LF4,5LF6,5LF7,5LN3,5M32,5T0C,5T0G,5T0H,5T0I,5T0J,5VFO,5VFP,5VFQ,5VFR,5VFS,5VFT,5VFU,6HTB,6HTC,6HTD,6HTP,6HTR,6HUB,6HUC,6HUQ,6HUU,6HUV,6MSB,6MSD,6MSE,6MSG,6MSH,6MSJ,6MSK,6R70,6REY,6RGQ,AAH00509.1,AAH17116.2,ADU87629.1,AJ420455,B4E0P1,BAA07238.1,BC000509,BC008414,BC017116,CAI10873.1,CCDS68…
PSMC1	9606.ENSP00000261303	26S proteasome regulatory subunit 4; Component of the 26S proteasome, a multiprotein complex involved in the ATP-dependent degradation of ubiquitinated proteins. This complex plays a key role in the maintenance of protein homeostasis by removing misfolded or damaged proteins, which could impair cellular functions, and by removing proteins whose functions are no longer required. Therefore, the pro…	https://smart.embl.de/smart/DDvec.cgi?smart=440:COIL(82|102)+AAA(218|357)+	26S proteasome AAA-ATPase subunit RPT2,26S proteasome regulatory subunit 4,26S proteasome regulatory subunit T2,5700,5GJQ,5GJR,5L4G,5LN3,5M32,5T0C,5T0G,5T0H,5T0I,5T0J,5VFP,5VFQ,5VFR,5VFS,5VFT,5VFU,5VGZ,5VHF,5VHH,5VHI,5VHJ,5VHM,5VHN,5VHO,5VHP,5VHQ,5VHR,5VHS,6MSB,6MSD,6MSG,6MSH,6MSJ,6MSK,AAA ATPases,AAA35484.1,AAH00512.1,AAH16368.1,AAH67741.1,AAH73818.1,AAP88828.1,AB451311,AB451441,AK299121,AK31332…
PSMC4	9606.ENSP00000157812	26S proteasome regulatory subunit 6B; Component of the 26S proteasome, a multiprotein complex involved in the ATP-dependent degradation of ubiquitinated proteins. This complex plays a key role in the maintenance of protein homeostasis by removing misfolded or damaged proteins, which could impair cellular functions, and by removing proteins whose functions are no longer required. Therefore, the pr…	https://smart.embl.de/smart/DDvec.cgi?smart=418:COIL(35|81)+AAA(198|337)+	26S proteasome AAA-ATPase subunit RPT3,26S proteasome regulatory subunit 6B,26S proteasome regulatory subunit T3,2DVW,5704,5GJQ,5GJR,5L4G,5LN3,5M32,5T0C,5T0G,5T0H,5T0I,5T0J,5VFP,5VFQ,5VFR,5VFS,5VFT,5VFU,5VGZ,5VHF,5VHH,5VHI,5VHJ,5VHM,5VHN,5VHO,5VHP,5VHQ,5VHR,5VHS,6MSB,6MSD,6MSE,6MSG,6MSH,6MSJ,6MSK,A8K2M0,AAA ATPases,AAC26843.1,AAC32612.1,AAC99817.1,AAD39267.1,AAH00343.1,AAH10396.1,AAH14488.1,AAP35…
PSMC5	9606.ENSP00000310572	26S proteasome regulatory subunit 8; Component of the 26S proteasome, a multiprotein complex involved in the ATP-dependent degradation of ubiquitinated proteins. This complex plays a key role in the maintenance of protein homeostasis by removing misfolded or damaged proteins, which could impair cellular functions, and by removing proteins whose functions are no longer required. Therefore, the pro…	https://smart.embl.de/smart/DDvec.cgi?smart=406:COIL(24|71)+AAA(182|321)+	26S proteasome AAA-ATPase subunit RPT6,26S proteasome regulatory subunit 8,26S proteasome regulatory subunit T6,2KRK,3KW6,5705,5GJQ,5GJR,5L4G,5LN3,5M32,5T0C,5T0G,5T0H,5T0I,5T0J,5VFP,5VFQ,5VFR,5VFS,5VFT,5VFU,5VGZ,5VHF,5VHH,5VHI,5VHJ,5VHM,5VHN,5VHO,5VHP,5VHQ,5VHR,5VHS,6MSB,6MSD,6MSG,6MSH,6MSJ,6MSK,A8K3Z3,A8K763,AAA ATPases,AAB88187.1,AAC41735.1,AAH01932.1,AAH02367.3,AF035309,AK290758,AK291878,BAA07…
PSMD1	9606.ENSP00000309474	26S proteasome non-ATPase regulatory subunit 1; Component of the 26S proteasome, a multiprotein complex involved in the ATP-dependent degradation of ubiquitinated proteins. This complex plays a key role in the maintenance of protein homeostasis by removing misfolded or damaged proteins, which could impair cellular functions, and by removing proteins whose functions are no longer required. Therefo…	https://smart.embl.de/smart/DDvec.cgi?smart=953:Pfam_PC_rep(441|474)+Pfam_PC_rep(476|510)+Pfam_PC_rep(511|545)+Pfam_PC_rep(651|685)+COIL(831|870)+	26S proteasome non-ATPase regulatory subunit 1,26S proteasome regulatory subunit N2,26S proteasome regulatory subunit RPN2,26S proteasome regulatory subunit S1,26S proteasome subunit p112,2NBK,5707,5GJQ,5GJR,5L4K,5LN3,5M32,5T0C,5T0G,5T0H,5T0I,5T0J,5V1Y,5V1Z,5VFP,5VFQ,5VFR,5VFS,5VFT,5VFU,5VGZ,5VHF,5VHH,5VHI,5VHS,6CO4,6MSB,6MSD,6MSE,6MSG,6MSH,6MSJ,6MSK,6OI4,AAH01053.1,AAH14013.1,AAH39845.1,AAH47897…
PSMD11	9606.ENSP00000261712	26S proteasome non-ATPase regulatory subunit 11; Component of the 26S proteasome, a multiprotein complex involved in the ATP-dependent degradation of ubiquitinated proteins. This complex plays a key role in the maintenance of protein homeostasis by removing misfolded or damaged proteins, which could impair cellular functions, and by removing proteins whose functions are no longer required. Theref…	https://smart.embl.de/smart/DDvec.cgi?smart=422:PAM(143|320)+PINT(321|404)+	26S proteasome non-ATPase regulatory subunit 11,26S proteasome regulatory subunit N6,26S proteasome regulatory subunit RPN6,26S proteasome regulatory subunit S9,26S proteasome regulatory subunit p44.5,5717,5GJQ,5GJR,5L4K,5LN3,5M32,5T0C,5T0G,5T0H,5T0I,5T0J,5VFP,5VFQ,5VFR,5VFS,5VFT,5VFU,5VGZ,5VHF,5VHH,5VHI,5VHS,6MSB,6MSD,6MSE,6MSG,6MSH,6MSJ,6MSK,A8K3I7,AAB58732.1,AAH00437.1,AAH04430.1,AB003102,AC07…
PSMD12	9606.ENSP00000348442	26S proteasome non-ATPase regulatory subunit 12; Component of the 26S proteasome, a multiprotein complex involved in the ATP-dependent degradation of ubiquitinated proteins. This complex plays a key role in the maintenance of protein homeostasis by removing misfolded or damaged proteins, which could impair cellular functions, and by removing proteins whose functions are no longer required. Theref…	https://smart.embl.de/smart/DDvec.cgi?smart=456:PINT(349|435)+	26S proteasome non-ATPase regulatory subunit 12,26S proteasome regulatory subunit N5,26S proteasome regulatory subunit RPN5,26S proteasome regulatory subunit p55,5718,5GJQ,5GJR,5L4K,5LN3,5M32,5T0C,5T0G,5T0H,5T0I,5T0J,5VFP,5VFQ,5VFR,5VFS,5VFT,5VFU,5VGZ,5VHF,5VHH,5VHI,5VHS,6MSB,6MSD,6MSE,6MSG,6MSH,6MSJ,6MSK,A6NP15,AAH19062.1,AAH65826.1,AB003103,AC110921,AK091198,AK222679,BAA19749.1,BAD96399.1,BAG52…
PSMD2	9606.ENSP00000310129	26S proteasome non-ATPase regulatory subunit 2; Component of the 26S proteasome, a multiprotein complex involved in the ATP-dependent degradation of ubiquitinated proteins. This complex plays a key role in the maintenance of protein homeostasis by removing misfolded or damaged proteins, which could impair cellular functions, and by removing proteins whose functions are no longer required. Therefo…	https://smart.embl.de/smart/DDvec.cgi?smart=908:COIL(36|70)+Pfam_PC_rep(443|479)+Pfam_PC_rep(480|514)+	26S proteasome non-ATPase regulatory subunit 2,26S proteasome regulatory subunit N1,26S proteasome regulatory subunit RPN1,26S proteasome regulatory subunit S2,26S proteasome subunit p97,5708,5GJQ,5GJR,5L4K,5LN3,5T0C,5T0G,5T0H,5T0I,5T0J,5VFP,5VFQ,5VFR,5VFS,5VFT,5VFU,5VHF,5VHH,5VHI,5VHJ,5VHM,5VHN,5VHO,5VHP,5VHQ,5VHR,5VHS,6MSB,6MSD,6MSG,6MSH,6MSJ,6MSK,AAA87705.1,AAH02368.1,AAH02997.1,AAH07897.1,AAP…
PSMD3	9606.ENSP00000264639	26S proteasome non-ATPase regulatory subunit 3; Component of the 26S proteasome, a multiprotein complex involved in the ATP-dependent degradation of ubiquitinated proteins. This complex plays a key role in the maintenance of protein homeostasis by removing misfolded or damaged proteins, which could impair cellular functions, and by removing proteins whose functions are no longer required. Therefo…	https://smart.embl.de/smart/DDvec.cgi?smart=534:PAM(221|393)+PINT(393|483)+COIL(499|531)+	26S proteasome non-ATPase regulatory subunit 3,26S proteasome regulatory subunit N3,26S proteasome regulatory subunit RPN3,26S proteasome regulatory subunit S3,5709,5GJQ,5GJR,5L4K,5LN3,5M32,5T0C,5T0G,5T0H,5T0I,5T0J,5VFP,5VFQ,5VFR,5VFS,5VFT,5VFU,5VGZ,5VHF,5VHH,5VHI,5VHS,6MSB,6MSD,6MSE,6MSG,6MSH,6MSJ,6MSK,AAH00074.1,AAH04859.1,AAH12302.1,AAH20518.1,AAH25686.1,AAP35881.1,AK022896,AK054611,AK055799,B…
PSMD7	9606.ENSP00000219313	26S proteasome non-ATPase regulatory subunit 7; Component of the 26S proteasome, a multiprotein complex involved in the ATP-dependent degradation of ubiquitinated proteins. This complex plays a key role in the maintenance of protein homeostasis by removing misfolded or damaged proteins, which could impair cellular functions, and by removing proteins whose functions are no longer required. Therefo…	https://smart.embl.de/smart/DDvec.cgi?smart=324:JAB_MPN(8|143)+Pfam_MitMem_reg(166|277)+	26S proteasome non-ATPase regulatory subunit 7,26S proteasome regulatory subunit N8,26S proteasome regulatory subunit RPN8,26S proteasome regulatory subunit S12,2O95,2O96,5713,5GJQ,5GJR,5L4K,5LN3,5M32,5T0C,5T0G,5T0H,5T0I,5T0J,5VFP,5VFQ,5VFR,5VFS,5VFT,5VFU,5VGZ,5VHF,5VHH,5VHI,5VHS,6MSB,6MSD,6MSG,6MSH,6MSJ,6MSK,AAH00338.1,AAH12606.1,AC009120,AK301996,B4DXI8,BAA08780.1,BAG63400.1,BC000338,BC012606,C…
PSMD8	9606.ENSP00000215071	26S proteasome non-ATPase regulatory subunit 8; Component of the 26S proteasome, a multiprotein complex involved in the ATP-dependent degradation of ubiquitinated proteins. This complex plays a key role in the maintenance of protein homeostasis by removing misfolded or damaged proteins, which could impair cellular functions, and by removing proteins whose functions are no longer required. Therefo…	https://smart.embl.de/smart/DDvec.cgi?smart=350:Pfam_CSN8_PSD8_EIF3K(186|327)+	26S proteasome non-ATPase regulatory subunit 8,26S proteasome regulatory subunit N12,26S proteasome regulatory subunit RPN12,26S proteasome regulatory subunit S14,5714,5GJQ,5GJR,5L4K,5LN3,5M32,5T0C,5T0G,5T0H,5T0I,5T0J,5VFP,5VFQ,5VFR,5VFS,5VFT,5VFU,5VGZ,5VHF,5VHH,5VHI,5VHS,6MSB,6MSD,6MSG,6MSH,6MSJ,6MSK,AAC62833.1,AAH01164.3,AAH65006.2,ACF94507.1,AK301771,B4DX18,BAA07237.1,BAG63230.1,BC001164,BC065…
RAD50	9606.ENSP00000368100	DNA repair protein RAD50; Component of the MRN complex, which plays a central role in double-strand break (DSB) repair, DNA recombination, maintenance of telomere integrity and meiosis. The complex possesses single-strand endonuclease activity and double-strand- specific 3'-5' exonuclease activity, which are provided by MRE11. RAD50 may be required to bind DNA ends and hold them in close proximit…	https://smart.embl.de/smart/DDvec.cgi?smart=1312:Pfam_AAA_23(6|235)+COIL(446|534)+Pfam_Rad50_zn_hook(659|712)+COIL(1019|1079)+Pfam_SbcCD_C(1174|1251)+	10111,3.6.-.-,5GOX,A8K3I2,AAB07119.1,AAD50325.1,AAD50326.1,AAH62603.1,AAH73850.1,AAI36437.1,AC004041,AC004042,AF057299,AF057300,AK290597,B9EGF5,BAF83286.1,BC062603,BC073850,BC136436,BRCA1 C complex,C9JNH8,CAA99729.1,CAB022103,CAB024979,CCDS34233,CCDS34233.1,DNA repair protein RAD50,DNA repair protein RAD50 ,E7EN38,E7ESD9,E9PM98,EAW62329.1,EC 3.6.-.-,ENSG00000113522,ENSP00000265335,ENSP00000368087…
RNF8	9606.ENSP00000362578	E3 ubiquitin-protein ligase RNF8; E3 ubiquitin-protein ligase that plays a key role in DNA damage signaling via 2 distinct roles: by mediating the 'Lys-63'- linked ubiquitination of histones H2A and H2AX and promoting the recruitment of DNA repair proteins at double-strand breaks (DSBs) sites, and by catalyzing 'Lys-48'-linked ubiquitination to remove target proteins from DNA damage sites. Follow…	https://smart.embl.de/smart/DDvec.cgi?smart=485:FHA(37|92)+RING(403|440)+	2.3.2.27,2CSW,2PIE,4AYC,4ORH,4WHV,9025,A6NN24,A8MYC0,AAH07517.1,AAP36114.1,AAQ14887.1,AB012770,AB014546,AF334675,AK222765,AK298319,AL096712,B4DPG0,BAA31621.2,BAA33557.1,BAD96485.1,BAG60572.1,BC007517,BT007446,C9J858,CAB75689.1,CCDS4833,CCDS4833.1,CCDS4834,CCDS4834.1,E3 ubiquitin-protein ligase RNF8,E3 ubiquitin-protein ligase RNF8 ,EAX03944.1,EAX03945.1,EC 2.3.2.27,ENSG00000112130,ENSP00000229866…
RORA	9606.ENSP00000261523	Rar-related orphan receptor alpha; Nuclear receptor ROR-alpha; Nuclear receptor that binds DNA as a monomer to ROR response elements (RORE) containing a single core motif half-site 5'-AGGTCA-3' preceded by a short A-T-rich sequence. Key regulator of embryonic development, cellular differentiation, immunity, circadian rhythm as well as lipid, steroid, xenobiotics and glucose metabolism. Considered…	https://smart.embl.de/smart/DDvec.cgi?smart=556:ZnF_C4(103|174)+HOLI(358|514)+	1N83,1S0X,4S15,601971,6095,AAA02963.1,AAA62658.1,AAA62659.1,AAA62660.1,AAH08831.1,AAI00988.1,AAI00989.1,AAI00990.1,AAI00991.1,AC009560,AC012404,AC022898,AC079068,AC107241,AC107905,ADZ17329.1,ADZ17381.1,BC008831,BC100987,BC100988,BC100989,BC100990,CAB009861,CCDS10177,CCDS10177.1,CCDS10178,CCDS10178.1,CCDS10179,CCDS10179.1,CCDS45271,CCDS45271.1,CHEMBL5868,EAW77594.1,ENSG00000069667,ENSP00000261523,…
RUNX3	9606.ENSP00000382800	Runt-related transcription factor 3; CBF binds to the core site, 5'-PYGPYGGT-3', of a number of enhancers and promoters, including murine leukemia virus, polyomavirus enhancer, T-cell receptor enhancers, lck, IL-3 and GM-CSF promoters. In association with ZFHX3, upregulates CDKN1A promoter activity following TGF-beta stimulation	https://smart.embl.de/smart/DDvec.cgi?smart=429:Pfam_Runt(69|198)+Pfam_RunxI(330|429)+	5W69,864,A0A024RAH4,AAA86465.1,AAH13362.1,AL023096,AL445471,AML2,Acute myeloid leukemia 2 protein,B1AJV5,BC013362,CAA18856.1,CAA56093.2,CAA84541.1,CAB025416,CAC42093.2,CAI20422.1,CBF-alpha-3,CBFA3,CCDS257,CCDS257.1,CCDS30633,CCDS30633.1,Core-binding factor subunit alpha-3,EAW95148.1,EAW95149.1,ENSG00000020633,ENSP00000234584,ENSP00000308051,ENSP00000335050,ENSP00000343477,ENSP00000382788,ENSP0000…
SH3PXD2A	9606.ENSP00000348215	SH3 and PX domain-containing protein 2A; Adapter protein involved in invadopodia and podosome formation, extracellular matrix degradation and invasiveness of some cancer cells. Binds matrix metalloproteinases (ADAMs), NADPH oxidases (NOXs) and phosphoinositides. Acts as an organizer protein that allows NOX1- or NOX3-dependent reactive oxygen species (ROS) generation and ROS localization. In assoc…	https://smart.embl.de/smart/DDvec.cgi?smart=1105:PX(3|124)+SH3(169|224)+SH3(241|296)+SH3(423|478)+SH3(815|870)+COIL(889|916)+SH3(1047|1105)+	2DNU,2EGA,2EGC,2EKH,9644,AB007878,AL121929,AL133355,Adapter protein TKS5,BAA24848.2,CAI13961.1,CAI13962.1,CAI13963.1,CAI15351.1,CAI15352.1,CCDS31278,CCDS31278.1,D3DR98,EAW49623.1,EAW49624.1,ENSG00000107957,ENSP00000224947,ENSP00000239111,ENSP00000318135,ENSP00000348215,ENSP00000358789,ENSP00000392664,ENSP00000395781,ENSP00000441514,ENSP00000443663,ENSP00000444405,ENST00000224947,ENST00000239111,E…
SLPI	9606.ENSP00000342082	Secretory leukocyte peptidase inhibitor; Antileukoproteinase; Acid-stable proteinase inhibitor with strong affinities for trypsin, chymotrypsin, elastase, and cathepsin G. Modulates the inflammatory and immune responses after bacterial infection, and after infection by the intracellular parasite L.major. Down-regulates responses to bacterial lipopolysaccharide (LPS) (By similarity). Plays a role …	https://smart.embl.de/smart/DDvec.cgi?smart=132:SIGNAL(1|25)+WAP(31|76)+WAP(85|130)+	2Z7F,4DOQ,6590,AAA60559.1,AAD19661.1,AAH20708.1,AF114471,AK312192,AL035660,ALK1,ALP,Antileukoproteinase,B2R5H8,BAG35125.1,BC020708,BLPI,CAA28158.1,CAA28187.1,CAA28188.1,CAB002303,CAB64235.1,CCDS13347,CCDS13347.1,EAW75869.1,ENSG00000124107,ENSP00000243929,ENSP00000342082,ENSP00000361846,ENST00000243929,ENST00000338380,ENST00000372760,HGNC:11092,HPA027774,HUSI,HUSI-1,HUSI-I,I17.001,M74444,MPI,Mucus…
SMAD3	9606.ENSP00000332973	Mothers against decapentaplegic homolog 3; Receptor-regulated SMAD (R-SMAD) that is an intracellular signal transducer and transcriptional modulator activated by TGF-beta (transforming growth factor) and activin type 1 receptor kinases. Binds the TRE element in the promoter region of many genes that are regulated by TGF-beta and, on formation of the SMAD3/SMAD4 complex, activates transcription. A…	https://smart.embl.de/smart/DDvec.cgi?smart=425:DWA(26|134)+DWB(230|401)+	1MHD,1MJS,1MK2,1OZJ,1U7F,2LAJ,2LB2,4088,5OD6,5ODG,5XOC,A0A024R5Z3,A8K4B6,AAB18967.1,AAB80960.1,AAH50743.1,AAL68976.1,AB004930,AC012568,AC087482,AF025293,AF025294,AF025295,AF025296,AF025297,AF025298,AF025299,AF025300,AK290881,AK298139,AK300614,AK316017,B7Z4Z5,B7Z6M9,B7Z9Q2,BAA22032.1,BAF83570.1,BAH12731.1,BAH13315.1,BAH14388.1,BC050743,CAB008094,CAH18142.1,CCDS10222,CCDS10222.1,CCDS45288,CCDS45288…
SMAD4	9606.ENSP00000341551	Mothers against decapentaplegic homolog 4; In muscle physiology, plays a central role in the balance between atrophy and hypertrophy. When recruited by MSTN, promotes atrophy response via phosphorylated SMAD2/4. MSTN decrease causes SMAD4 release and subsequent recruitment by the BMP pathway to promote hypertrophy via phosphorylated SMAD1/5/8. Acts synergistically with SMAD1 and YY1 in bone morph…	https://smart.embl.de/smart/DDvec.cgi?smart=552:DWA(31|140)+DWB(321|530)+	1DD1,1G88,1MR1,1U7F,1U7V,1YGS,4089,5C4V,5MEY,5MEZ,5MF0,5UWU,603391,A0A024R274,A8K405,AAA91041.1,AAC03051.1,AAH02379.1,AB043547,AC091551,AF045438,AF045439,AF045440,AF045441,AF045442,AF045443,AF045444,AF045445,AF045446,AF045447,AK290770,AK303027,B4DZP1,BAB40977.1,BAF83459.1,BAG64153.1,BC002379,CAB002312,CCDS11950,CCDS11950.1,DPC4,Deletion target in pancreatic carcinoma 4,EAW62985.1,EAW62986.1,EAW62…
SMURF2	9606.ENSP00000262435	E3 ubiquitin-protein ligase SMURF2; E3 ubiquitin-protein ligase which accepts ubiquitin from an E2 ubiquitin-conjugating enzyme in the form of a thioester and then directly transfers the ubiquitin to targeted substrates. Interacts with SMAD1 and SMAD7 in order to trigger their ubiquitination and proteasome-dependent degradation. In addition, interaction with SMAD7 activates autocatalytic degradat…	https://smart.embl.de/smart/DDvec.cgi?smart=748:C2(13|116)+WW(158|190)+WW(252|284)+WW(298|330)+HECTc(412|748)+	1ZVD,2.3.2.26,2DJY,2JQZ,2KXQ,2LTZ,64750,6FX4,AAG25641.1,AAG45422.1,AAG50421.1,AAH09527.1,AAH93876.1,AAI11946.1,AC132812,AF301463,AF310676,AY014180,BC009527,BC093876,BC111945,C2 domain containing,CCDS32707,CCDS32707.1,E3 ubiquitin ligase SMURF1/2 ,E3 ubiquitin-protein ligase SMURF2,EC 2.3.2.26,ENSG00000108854,ENSP00000262435,ENSP00000329350,ENSP00000376528,ENSP00000463531,ENSP00000463804,ENSP00000…
SP1	9606.ENSP00000329357	Transcription factor Sp1; Transcription factor that can activate or repress transcription in response to physiological and pathological stimuli. Binds with high affinity to GC-rich motifs and regulates the expression of a large number of genes involved in a variety of processes such as cell growth, apoptosis, differentiation and immune responses. Highly regulated by post-translational modificatio…	https://smart.embl.de/smart/DDvec.cgi?smart=785:ZnF_C2H2(626|650)+ZnF_C2H2(656|680)+ZnF_C2H2(686|708)+	1SP1,1SP2,1VA1,1VA2,1VA3,6667,AAA61154.1,AAF67726.1,AAF78780.1,AAF78781.1,AAH43224.1,AAH62539.1,AB039286,AC073611,ACR22508.1,AF252284,AF255681,AF255682,AJ272134,BAB13476.1,BC043224,BC062539,C4PGM0,CAB000330,CAB75345.1,CBM42955.1,CCDS44898,CCDS44898.1,CCDS8857,CCDS8857.1,CHEMBL6103,E4Z9M7,EAW96699.1,ENSG00000185591,ENSP00000329357,ENSP00000404263,ENSP00000457804,ENSP00000458133,ENST00000327443,ENS…
STAT6	9606.ENSP00000300134	Signal transducer and activator of transcription 6; Carries out a dual function: signal transduction and activation of transcription. Involved in IL4/interleukin-4- and IL3/interleukin-3-mediated signaling; SH2 domain containing	https://smart.embl.de/smart/DDvec.cgi?smart=847:STAT_int(2|116)+Pfam_STAT_alpha(162|271)+Pfam_STAT_bind(273|526)+SH2(540|622)+Pfam_STAT6_C(655|847)+	1OJ5,4Y5U,4Y5W,5D39,5NWM,5NWX,6778,A8K316,AAA57193.1,AAC51204.1,AAC67525.1,AAH75852.1,AAL06595.1,AB103088,AB103089,AF067572,AF067573,AF067575,AF417842,AK290431,AK316142,B7ZA27,BAD89431.1,BAD89432.1,BAF83120.1,BAH14513.1,BC005823,BC075852,BQ028928,CCDS53804,CCDS53804.1,CCDS8931,CCDS8931.1,CHEMBL5401,D12S1644,ENSG00000166888,ENSP00000300134,ENSP00000401486,ENSP00000438451,ENSP00000441002,ENSP000004…
TLR1	9606.ENSP00000354932	Toll-like receptor 1; Participates in the innate immune response to microbial agents. Specifically recognizes diacylated and triacylated lipopeptides. Cooperates with TLR2 to mediate the innate immune response to bacterial lipoproteins or lipopeptides. Forms the activation cluster TLR2:TLR1:CD14 in response to triacylated lipopeptides, this cluster triggers signaling from the cell surface and sub…	https://smart.embl.de/smart/DDvec.cgi?smart=786:SIGNAL(1|24)+LRR(68|91)+LRR(113|137)+LRR(371|394)+LRR(467|491)+LRRCT(524|578)+TRANS(582|604)+TIR(636|779)+	1FYV,2Z7X,3.2.2.6,6NIH,7096,AAC34137.1,AAI09094.1,AAI09095.1,AAY85638.1,AAY85639.1,AAY85640.1,AB445617,AL050262,BAA02801.2,BAG55014.1,BC109093,BC109094,CAB43364.1,CCDS33973,CCDS33973.1,CD molecules,CD281,D13637,D1CS39,D1CS41,D6RA99,D6RAP2,D6RCE8,D6RF68,DQ012259,DQ012260,DQ012261,ENSG00000174125,ENSP00000354932,ENSP00000421259,ENSP00000421856,ENSP00000423017,ENSP00000423725,ENSP00000424894,ENST000…
TLR6	9606.ENSP00000389600	Toll-like receptor 6; Participates in the innate immune response to Gram- positive bacteria and fungi. Specifically recognizes diacylated and, to a lesser extent, triacylated lipopeptides. In response to diacylated lipopeptides, forms the activation cluster TLR2:TLR6:CD14:CD36, this cluster triggers signaling from the cell surface and subsequently is targeted to the Golgi in a lipid-raft dependen…	https://smart.embl.de/smart/DDvec.cgi?smart=796:TRANS(7|29)+LRR(75|98)+LRR(100|125)+LRR(376|395)+LRR(402|424)+LRR(472|496)+LRRCT(529|583)+TRANS(587|609)+TIR(641|784)+	10333,3.2.2.6,4OM7,AB020807,AB445652,ABW37063.1,ABW37064.1,ABW37066.1,ABW37067.1,ABW37068.1,ABW37069.1,ABW37071.1,ABY67113.1,ABY67114.1,ABY67115.1,ABY67117.1,ABY67118.1,ABY67119.1,ABY67120.1,ABY67121.1,ABY67122.1,ABY67123.1,ABY67124.1,ABY67126.1,ABY67127.1,ABY67129.1,ABY67130.1,ABY67131.1,ABY67133.1,AC108044,B3Y640,B6CH35,B6RFS4,B6RFS5,BAA78631.1,BAG55049.1,CCDS3446,CCDS3446.1,CD molecules,CD286,…
TNFRSF14	9606.ENSP00000347948	Tumor necrosis factor receptor superfamily member 14; Receptor for BTLA. Receptor for TNFSF14/LIGHT and homotrimeric TNFSF1/lymphotoxin-alpha. Involved in lymphocyte activation. Plays an important role in HSV pathogenesis because it enhanced the entry of several wild-type HSV strains of both serotypes into CHO cells, and mediated HSV entry into activated human T-cells; CD molecules	https://smart.embl.de/smart/DDvec.cgi?smart=283:SIGNAL(1|38)+TNFR(42|75)+TNFR(78|119)+TNFR(121|162)+TRANS(201|223)+	1JMA,2AW2,4FHQ,4RSU,5T2Q,5T2R,6NG3,8764,ATAR,B3KW30,B9A034,B9DI89,CAB026150,CAB030007,CCDS44046,CCDS44046.1,CD molecules,CD270,ENSG00000157873,ENSP00000288726,ENSP00000326426,ENSP00000337689,ENSP00000347948,ENSP00000386859,ENSP00000393133,ENSP00000399292,ENSP00000399533,ENSP00000405172,ENSP00000406236,ENSP00000411854,ENSP00000415254,ENSP00000462604,ENST00000288726,ENST00000326214,ENST00000336554,…
TNFSF4	9606.ENSP00000281834	Tumor necrosis factor ligand superfamily member 4; Cytokine that binds to TNFRSF4. Co-stimulates T-cell proliferation and cytokine production; CD molecules	https://smart.embl.de/smart/DDvec.cgi?smart=183:TRANS(24|46)+TNF(60|183)+	2HEV,7292,A0A024R937,AAH41663.1,AB042988,AK297932,AL022310,BAA14259.1,BAB18304.1,BAG60249.1,BC041663,CAA18438.2,CAA56284.1,CAI20416.1,CCDS1306,CCDS1306.1,CCDS72985,CCDS72985.1,CD molecules,CD134L,CD252,D90224,EAW90938.1,EAW90940.1,ENSG00000117586,ENSP00000281834,ENSP00000356690,ENSP00000356691,ENSP00000439704,ENST00000281834,ENST00000367717,ENST00000367718,ENST00000488053,ENST00000545292,GP34,Gly…
TSLP	9606.ENSP00000339804	Thymic stromal lymphopoietin; Isoform 1: Cytokine that induces the release of T-cell- attracting chemokines from monocytes and, in particular, enhances the maturation of CD11c(+) dendritic cells. Can induce allergic inflammation by directly activating mast cells	https://smart.embl.de/smart/DDvec.cgi?smart=159:Pfam_TSLP(29|153)+	5J11,5J12,5J13,85480,AAH16720.1,AAH22894.1,AAH40592.1,AAK60617.1,AAK67490.1,AF338732,AY037115,BC016720,BC022894,BC040592,CCDS4101,CCDS4101.1,EAW49038.1,ENSG00000145777,ENSP00000274454,ENSP00000339804,ENSP00000369025,ENSP00000369028,ENSP00000396380,ENSP00000399099,ENSP00000427827,ENST00000274454,ENST00000344895,ENST00000379703,ENST00000379706,ENST00000420978,ENST00000423309,G3XAM8,HGNC:30743,Hs.38…
UBE2N	9606.ENSP00000316176	Ubiquitin-conjugating enzyme E2 N; The UBE2V1-UBE2N and UBE2V2-UBE2N heterodimers catalyze the synthesis of non-canonical 'Lys-63'-linked polyubiquitin chains. This type of polyubiquitination does not lead to protein degradation by the proteasome. Mediates transcriptional activation of target genes. Plays a role in the control of progress through the cell cycle and differentiation. Plays a role i…	https://smart.embl.de/smart/DDvec.cgi?smart=152:UBCc(6|149)+	1J7D,2.3.2.23,2C2V,3HCT,3HCU,3VON,3W31,4DHI,4DHJ,4DHZ,4IP3,4NR3,4NRG,4NRI,4ONL,4ONM,4ONN,4ORH,4TKP,4WHV,5AIT,5AIU,5EYA,5H7S,5VNZ,5VO0,5YWR,6D6I,6S53,7334,AAH00396.1,AAH03365.1,AAI08705.1,AAP35519.1,ACI46046.1,BAA11675.1,BC000396,BC003365,BC108704,BLU,BT006873,Bendless-like ubiquitin-conjugating enzyme,CCDS31875,CCDS31875.1,CHEMBL6089,D83004,E2 ubiquitin-conjugating enzyme N,EAW97480.1,EAW97481.1,…
UBE4B	9606.ENSP00000343001	Ubiquitin conjugation factor E4 B; Ubiquitin-protein ligase that probably functions as an E3 ligase in conjunction with specific E1 and E2 ligases. May also function as an E4 ligase mediating the assembly of polyubiquitin chains on substrates ubiquitinated by another E3 ubiquitin ligase; Belongs to the ubiquitin conjugation factor E4 family	https://smart.embl.de/smart/DDvec.cgi?smart=1302:Pfam_Ufd2P_core(591|1212)+Ubox(1231|1293)+	10277,2.3.2.27,2KRE,3L1X,3L1Z,5O75,A8K8S9,AAC72962.1,AAD02233.1,AAH93696.1,AAK69622.1,AB014584,AB028839,AEK06331.1,AF043117,AF091093,AF331520,AK292444,AL096841,B1AQ61,BAA31659.3,BAB40446.1,BAF85133.1,BC093696,CAI14687.1,CAI14688.1,CAI21859.1,CAI21860.1,CCDS110,CCDS110.1,CCDS41245,CCDS41245.1,E4,EC 2.3.2.27,ENSG00000130939,ENSP00000253251,ENSP00000270762,ENSP00000343001,ENSP00000366358,ENSP0000036…
UBXN6	9606.ENSP00000301281	UBX domain-containing protein 6; May negatively regulate the ATPase activity of VCP, an ATP-driven segregase that associates with different cofactors to control a wide variety of cellular processes. As a cofactor of VCP, it may play a role in the transport of CAV1 to lysosomes for degradation. It may also play a role in endoplasmic reticulum-associated degradation (ERAD) of misfolded proteins. To…	https://smart.embl.de/smart/DDvec.cgi?smart=441:PUG(175|244)+UBX(329|410)+	80700,AAH07414.2,AAH08288.1,AAH17113.1,AAK13257.1,AAK13258.1,AF272893,AF272894,BC007414,BC008288,BC017113,CCDS12129,CCDS12129.1,CCDS54201,CCDS54201.1,D6W626,EAW69219.1,EAW69222.1,ENSG00000167671,ENSP00000301281,ENSP00000308242,ENSP00000353703,ENSP00000378246,ENSP00000464967,ENSP00000466148,ENSP00000467206,ENST00000301281,ENST00000307915,ENST00000360513,ENST00000394765,ENST00000587009,ENST00000587…
UBXN7	9606.ENSP00000296328	UBX domain-containing protein 7; Ubiquitin-binding adapter that links a subset of NEDD8- associated cullin ring ligases (CRLs) to the segregase VCP/p97, to regulate turnover of their ubiquitination substrates; UBX domain containing	https://smart.embl.de/smart/DDvec.cgi?smart=489:Pfam_UBA_4(15|56)+UAS(137|260)+UBX(405|487)+	1WJ4,26043,2DAL,2DLX,5X3P,5X4L,AAH28986.1,AB018337,AC083822,AK129880,BAA34514.1,BAC85247.1,BC028986,C9JAT7,C9JD50,CCDS43191,CCDS43191.1,D3DXB3,EAW53652.1,EAW53654.1,ENSG00000163960,ENSP00000296328,ENSP00000371311,ENSP00000397238,ENSP00000397256,ENSP00000404778,ENSP00000440716,ENST00000296328,ENST00000381887,ENST00000413584,ENST00000428095,ENST00000429160,ENST00000493566,ENST00000535858,F5GYB1,F8W…
UFD1L	9606.ENSP00000263202	Ubiquitin recognition factor in ER-associated degradation protein 1; Essential component of the ubiquitin-dependent proteolytic pathway which degrades ubiquitin fusion proteins. The ternary complex containing UFD1, VCP and NPLOC4 binds ubiquitinated proteins and is necessary for the export of misfolded proteins from the ER to the cytoplasm, where they are degraded by the proteasome. The NPLOC4-UF…	https://smart.embl.de/smart/DDvec.cgi?smart=307:Pfam_UFD1(19|194)+	2YUJ,5B6C,5C1B,7353,A6NJ11,A8MW31,AAD08720.1,AAD28788.1,AAH01049.1,AAH05087.1,AAM48288.1,AF141201,AJ239058,AK225877,AY101594,BC001049,BC005087,C9IZG3,C9J6N9,C9J7C8,C9JNP9,CAC20414.1,CAG30493.1,CCDS13761.1,CCDS33600.2,CR456607,EAX03038.1,ENSG00000070010,ENSP00000263202,ENSP00000354079,ENSP00000382439,ENSP00000382441,ENSP00000402136,ENSP00000406680,ENSP00000416032,ENSP00000418295,ENSP00000418390,EN…
USP14	9606.ENSP00000261601	Ubiquitin carboxyl-terminal hydrolase 14; Proteasome-associated deubiquitinase which releases ubiquitin from the proteasome targeted ubiquitinated proteins. Ensures the regeneration of ubiquitin at the proteasome. Is a reversibly associated subunit of the proteasome and a large fraction of proteasome-free protein exists within the cell. Required for the degradation of the chemokine receptor CXCR4…	https://smart.embl.de/smart/DDvec.cgi?smart=494:UBQ(4|74)+Pfam_UCH_1(105|457)+	2AYN,2AYO,3.4.19.12,5GJQ,6IIK,6IIL,6IIM,6IIN,9097,A6NJA2,AAB60365.1,AAH03556.1,AAP35847.1,AK297605,AP000845,B7Z4N8,BAH12624.1,BC003556,BT007183,C19.015,CCDS32780,CCDS32780.1,CCDS32781,CCDS32781.1,CHEMBL1293295,CR976282,D3DUG9,Deubiquitinating enzyme 14,EAX01735.1,EAX01736.1,EC 3.4.19.12,ENSG00000101557,ENSP00000261601,ENSP00000312677,ENSP00000373083,ENSP00000383125,ENSP00000383126,ENSP00000462315…
VAV3	9606.ENSP00000359073	Guanine nucleotide exchange factor VAV3; Exchange factor for GTP-binding proteins RhoA, RhoG and, to a lesser extent, Rac1. Binds physically to the nucleotide-free states of those GTPases. Plays an important role in angiogenesis. Its recruitment by phosphorylated EPHA2 is critical for EFNA1- induced RAC1 GTPase activation and vascular endothelial cell migration and assembly (By similarity). May b…	https://smart.embl.de/smart/DDvec.cgi?smart=847:CH(3|115)+RhoGEF(196|370)+PH(401|504)+C1(514|562)+SH3(595|659)+SH2(670|752)+SH3(791|847)+	10451,2D86,AAC79695.1,AAD03799.1,AAD20348.1,AAD20349.1,AAI43970.1,AC114491,AF035442,AF067817,AF118886,AF118887,AK296537,AK304088,AK316295,AL353892,AL391235,AL513206,AL591042,B1AMM0,B1APV5,B4E232,B7Z3Z5,B7ZLR1,BAG64994.1,BAH12381.1,BAH14666.1,BC143969,CAB002012,CAH72458.1,CAH73195.1,CAH73196.1,CAI14457.1,CAI14458.1,CAI21786.1,CCDS44181,CCDS44181.1,CCDS785,CCDS785.1,CH471156,E9PMJ5,E9PQ97,EAW51252.…
VCP	9606.ENSP00000351777	Transitional endoplasmic reticulum ATPase; Necessary for the fragmentation of Golgi stacks during mitosis and for their reassembly after mitosis. Involved in the formation of the transitional endoplasmic reticulum (tER). The transfer of membranes from the endoplasmic reticulum to the Golgi apparatus occurs via 50-70 nm transition vesicles which derive from part-rough, part-smooth transitional ele…	https://smart.embl.de/smart/DDvec.cgi?smart=806:CDC48_N(25|108)+CDC48_2(125|191)+AAA(237|373)+AAA(510|649)+Pfam_Vps4_C(711|762)+	15S Mg(2+)-ATPase p97 subunit,3.6.4.6,3EBB,3HU1,3HU2,3HU3,3QC8,3QQ7,3QQ8,3QWZ,3TIW,4KDI,4KDL,4KLN,4KO8,4KOD,4P0A,5B6C,5C18,5C19,5C1A,5C1B,5DYG,5DYI,5EPP,5FTJ,5FTK,5FTL,5FTM,5FTN,5GLF,5IFS,5IFW,5KIW,5KIY,5X4L,605382,6G2V,6G2W,6G2X,6G2Y,6G2Z,6G30,6HD0,6MCK,7415,AAA ATPases,AAC07984.1,AAD43016.1,AAH07562.2,AAI10914.1,AAI21795.1,AAI22551.1,AC004472,ACI46036.1,ACI46044.1,AF100752,AK312310,AL137377,ALS…
YOD1	9606.ENSP00000326813	Ubiquitin thioesterase OTU1; Hydrolase that can remove conjugated ubiquitin from proteins and participates in endoplasmic reticulum-associated degradation (ERAD) for misfolded lumenal proteins. May act by triming the ubiquitin chain on the associated substrate to facilitate their threading through the VCP/p97 pore. Ubiquitin moieties on substrates may present a steric impediment to the threading …	https://smart.embl.de/smart/DDvec.cgi?smart=348:Pfam_OTU(155|273)+ZnF_C2H2(318|342)+	3.1.2.-,3.4.19.12,4BOQ,4BOS,4BOZ,55432,AAF71033.1,AAI37167.1,AAI37168.1,AF116608,AK128014,AL833081,B2RNX3,BAC87233.1,BC137166,BC137167,C85.007,CAD89975.1,CAH70775.1,CAH70776.1,CCDS31002,CCDS31002.1,CCDS60402,CCDS60402.1,DKFZp451J1719,DUBA-8,DUBA8,EAW93509.1,EAW93510.1,EC 3.1.2.-,ENSG00000180667,ENSP00000326813,ENSP00000356049,ENSP00000356050,ENSP00000356051,ENSP00000375793,ENST00000315927,ENST000…
ZAP70	9606.ENSP00000264972	Tyrosine-protein kinase ZAP-70; Tyrosine kinase that plays an essential role in regulation of the adaptive immune response. Regulates motility, adhesion and cytokine expression of mature T-cells, as well as thymocyte development. Contributes also to the development and activation of primary B-lymphocytes. When antigen presenting cells (APC) activate T-cell receptor (TCR), a serie of phosphorylati…	https://smart.embl.de/smart/DDvec.cgi?smart=619:SH2(8|93)+SH2(161|245)+TyrKc(338|593)+	1FBV,1M61,1U59,2.7.10.2,2CBL,2OQ1,2OZO,2Y1N,3ZNI,4A4B,4A4C,4K2R,4XZ0,4XZ1,5O76,70 kDa zeta-chain associated protein,7535,A6NFP4,AAH39039.1,AAH53878.1,AAX93187.1,AB083211,AC016699,ADMIO2,AK303341,B4E0E2,BAC43747.1,BAG64404.1,BC039039,BC053878,CAB002625,CCDS33254,CCDS33254.1,CCDS33255,CCDS33255.1,CHEMBL2803,EC 2.7.10.2,ENSG00000115085,ENSP00000264972,ENSP00000313683,ENSP00000350324,ENSP00000374166,…
ZFPM1	9606.ENSP00000326630	Zinc finger protein, fog family member 1; Zinc finger protein ZFPM1; Transcription regulator that plays an essential role in erythroid and megakaryocytic cell differentiation. Essential cofactor that acts via the formation of a heterodimer with transcription factors of the GATA family GATA1, GATA2 and GATA3. Such heterodimer can both activate or repress transcriptional activity, depending on the …	https://smart.embl.de/smart/DDvec.cgi?smart=1006:ZnF_C2H2(241|261)+ZnF_C2H2(290|314)+ZnF_C2H2(320|342)+ZnF_C2H2(348|371)+ZnF_C2H2(577|597)+ZnF_C2H2(683|710)+ZnF_C2H2(817|837)+ZnF_C2H2(854|877)+ZnF_C2H2(974|1000)+	161882,2XU7,AAN45858.1,AF488691,CCDS32502,CCDS32502.1,EAW66806.1,ENSG00000179588,ENSP00000326485,ENSP00000326630,ENSP00000480412,ENSP00000482796,ENSP00000484216,ENST00000319535,ENST00000319555,ENST00000562417,ENST00000562437,ENST00000563351,ENST00000569086,FOG,FOG-1,FOG1,FOG1_HUMAN,Friend of GATA 1,Friend of GATA protein 1,HGNC:19762,HPA046603,Hs.632218,Hs.633790,NM_153813,NM_153813.2,NP_722520,N…
ZFYVE9	9606.ENSP00000287727	Mad, mothers against decapentaplegic interacting protein; Zinc finger FYVE domain-containing protein 9; Early endosomal protein that functions to recruit SMAD2/SMAD3 to intracellular membranes and to the TGF-beta receptor. Plays a significant role in TGF-mediated signaling by regulating the subcellular location of SMAD2 and SMAD3 and modulating the transcriptional activity of the SMAD3/SMAD4 comp…	https://smart.embl.de/smart/DDvec.cgi?smart=1425:FYVE(691|759)+Pfam_SARA(773|811)+Pfam_DUF3480(1048|1400)+	1DEV,1MK2,4BKW,5MJY,9372,AAC99462.1,AAD31694.1,AAD31695.1,AAH32680.1,AC105754,AF104304,AF130419,AF130420,BC032680,CAB017702,CAI12285.1,CAI12286.1,CCDS563,CCDS563.1,CCDS564,CCDS564.1,EAX06790.1,EAX06791.1,ENSG00000157077,ENSP00000287722,ENSP00000287727,ENSP00000315492,ENSP00000349737,ENSP00000355358,ENSP00000360647,ENSP00000360648,ENSP00000360649,ENSP00000379315,ENST00000287722,ENST00000287727,ENS…
ZNF614	9606.ENSP00000270649	Zinc finger protein 614; May be involved in transcriptional regulation; Belongs to the krueppel C2H2-type zinc-finger protein family	https://smart.embl.de/smart/DDvec.cgi?smart=585:KRAB(8|68)+ZnF_C2H2(205|225)+ZnF_C2H2(287|309)+ZnF_C2H2(315|337)+ZnF_C2H2(343|365)+ZnF_C2H2(371|393)+ZnF_C2H2(399|421)+ZnF_C2H2(427|449)+ZnF_C2H2(455|477)+ZnF_C2H2(483|505)+ZnF_C2H2(511|533)+ZnF_C2H2(539|561)+	80110,AAH04930.1,AAH22246.1,AAI01393.1,AAI01394.1,AAI01395.1,AAI01396.1,AK097156,BAC04966.1,BC004930,BC022246,BC101392,BC101393,BC101394,BC101395,CCDS12847,CCDS12847.1,EAW72058.1,ENSG00000142556,ENSP00000221315,ENSP00000270649,ENSP00000329692,ENSP00000348674,ENSP00000375669,ENSP00000469809,ENSP00000471869,ENST00000221315,ENST00000270649,ENST00000328363,ENST00000356322,ENST00000391792,ENST00000595…

## Sheet: Table S4. Drugable Bio Genes 
Suplementary Table S4. Drugable Biological Risk Genes of Depression Using Drugbank and Clinical Trial Databases
No.	Gene	Drug	Indication	Clinicaltrial Identifier (NCT)	Phases
1	PIK3CD	Idelalisib	chronic lymphocytic leukemia (CLL)	NA
2	PIK3CD	Duvelisib	chronic lymphocytic leukemia (CLL)	NA
3	PIK3CD	Copanlisib	follicular lymphoma (FL)	NA
4	EGF	Sucralfate	gastro-esophageal reflux disease (GERD)	NA
5	IL2RA	Denileukin diftitox	cutaneous T-cell lymphoma	NA
6	IL2RA	Aldesleukin	metastatic renal cell carcinoma	NA
7	IL2RA	Basiliximab	kidney transplant rejection	NA
8	FTL	Iron Dextran	iron deficiency	NCT03373253	NA
9	FTL	Sodium ferric gluconate complex	iron deficiency anemia	NA
10	FTL	Ferric pyrophosphate citrate	iron deficiency	NA
11	CD3D	Muromonab	prevention of organ rejection	NA
12	CD3D	Blinatumomab	acute lymphoblastic leukemia (ALL)	NA
13	ERBB2	Trastuzumab	breast cancer	NA
14	ERBB2	Lapatinib	breast cancer	NA
15	ERBB2	Trastuzumab emtansine	breast cancer	NA
16	ERBB2	Pertuzumab	breast cancer	NA
17	ERBB2	Afatinib	non-small cell lung cancer (NSCLC)	NA
18	ERBB2	Tucatinib	breast cancer	NA
19	IL5	Reslizumab	severe asthma	NA
20	IL5	Mepolizumab	eosinophilic granulomatosis with polyangiitis (EGPA	NCT04680611	NA
21	LCK	Dasatinib	acute lymphoblastic leukemia (ALL)	NA
22	IL6R	Tocilizumab	rheumatoid arthritis	NCT03787290	Phase 2
23	IL6R	Sarilumab	rheumatoid arthritis	NA
24	IL6R	Satralizumab	neuromyelitis optica spectrum disorder (NMOSD)	NA
25	BCR	Imatinib	chronic myeloid leukemia (CML)	NA
26	BCR	Bosutinib	chronic myeloid leukemia (CML)	NA
27	BCR	Ponatinib	chronic myeloid leukemia (CML)	NA
28	IL2RB	Denileukin diftitox	cutaneous T-cell lymphoma	NA
29	IL2RB	Aldesleukin	Metastatic Melanoma	NA
30	PSMB1	Bortezomib	mantle cell lymphoma	NA
31	PSMB1	Carfilzomib	Multiple Myeloma	NA
32	CD247	Muromonab	prevention of organ rejection	NA
33	FCER1G	Benzylpenicilloyl polylysine	Allergy	NA
34	ADORA1	Tramadol	moderate to severe pain	NCT03309163	Phase 4
35	ADORA1	Caffeine	Migraine	NCT00025792	Phase 2
36	ADORA1	Theophylline	chronic asthma	NCT01263106	Phase 1
37	ADORA1	Adenosine	tachycardia	NCT02902601	Phase 1
38	ADORA1	Dyphylline	asthma	NA
39	ADORA1	Pentoxifylline	intermittent claudication	NCT04417049	Phase 1
40	ADORA1	Aminophylline	asthma	NA
41	ADORA1	Oxtriphylline	asthma	NA
42	PSMB10	Carfilzomib	multiple myeloma	NA
43	PRKCE	Tamoxifen	breast cancer	NCT00667121	NA
44	CHRNA2	Carbamoylcholine	Open Angle Galuacoma	NA
45	CHRNA2	Metocurine iodide	muscle contractions	NA
46	CHRNA2	Cisatracurium	general anesthesia	NA
47	CHRNA2	Mecamylamine	hypertension	NCT00593879	Phase 2
48	CHRNA2	Rocuronium	general anesthesia	NCT04565730	NA
49	CHRNA2	Atracurium besylate	general anesthesia	NA
50	CHRNA2	Doxacurium	general anesthesia	NA
51	CHRNA2	Tubocurarine	NA	NA
52	CHRNA2	Mivacurium	general anesthesia	NA
53	CHRNA2	Decamethonium	muscle relaxant	NA
54	CHRNA2	Metocurine	muscle relaxant	NA
55	CHRNA2	Pancuronium	muscle relaxant	NA
56	CHRNA2	Pipecuronium	muscle relaxant	NA
57	CHRNA2	Vecuronium	muscle relaxant	NA
58	GABBR1	Taurine	Total parenteral nutrition therapy	NCT00217165	Phase 2

## Sheet: Table S5. PubMed Search Drug
Suplementary Table S5. Drug Repurposing of Depression Using PubMed Database
No.	Gene	Drug	Indication	Related Articles in Pubmed (N)		Confirmed Article in Pubmed (N)
				Drug-Depression	Gene-Depression	Drug-Depression	Gene-Depression				: The effect of drugs on depression has been investigated based on PubMed literatures.
1	PIK3CD	Idelalisib	chronic lymphocytic leukemia (CLL)	N/A	N/A	N/A	N/A
2	PIK3CD	Duvelisib	chronic lymphocytic leukemia (CLL)	N/A	N/A	N/A	N/A
3	PIK3CD	Copanlisib	follicular lymphoma (FL)	N/A	N/A	N/A	N/A				: The effect of drugs assumed have relation with depression based on PubMed literatures.
4	EGF	Sucralfate	gastro-esophageal reflux disease (GERD)	N/A	22	N/A	0
5	IL2RA	Denileukin diftitox	cutaneous T-cell lymphoma	N/A	5	N/A	0
6	IL2RA	Aldesleukin	metastatic renal cell carcinoma	N/A	5	N/A	0
7	IL2RA	Basiliximab	kidney transplant rejection	N/A	5	N/A	0
8	FTL	Iron Dextran	iron deficiency	N/A	2	N/A	0
9	FTL	Sodium ferric gluconate complex	iron deficiency anemia	N/A	2	N/A	0
10	FTL	Ferric pyrophosphate citrate	iron deficiency	N/A	2	N/A	0
11	CD3D	Muromonab	prevention of organ rejection	2	N/A	1	N/A
12	CD3D	Blinatumomab	acute lymphoblastic leukemia (ALL)	N/A	N/A	N/A	N/A
13	ERBB2	Trastuzumab	breast cancer	2	3	1	1
14	ERBB2	Lapatinib	breast cancer	1	3	N/A	0
15	ERBB2	Trastuzumab emtansine	breast cancer	N/A	3	N/A	0
16	ERBB2	Pertuzumab	breast cancer	N/A	3	N/A	0
17	ERBB2	Afatinib	non-small cell lung cancer (NSCLC)	N/A	3	N/A	0
18	ERBB2	Tucatinib	breast cancer	N/A	3	N/A	0
19	IL5	Reslizumab	severe asthma	N/A	6	N/A	0
20	IL5	Mepolizumab	eosinophilic granulomatosis with polyangiitis (EGPA	N/A	6	N/A	0
21	LCK	Dasatinib	acute lymphoblastic leukemia (ALL)	4	1	3	1
22	IL6R	Tocilizumab	rheumatoid arthritis	9	32	6	4
23	IL6R	Sarilumab	rheumatoid arthritis	N/A	32	N/A	0
24	IL6R	Satralizumab	neuromyelitis optica spectrum disorder (NMOSD)	N/A	32	N/A	0
25	BCR	Imatinib	chronic myeloid leukemia (CML)	7	N/A	2	N/A
26	BCR	Bosutinib	chronic myeloid leukemia (CML)	N/A	N/A	N/A	N/A
27	BCR	Ponatinib	chronic myeloid leukemia (CML)	N/A	N/A	N/A	N/A
28	IL2RB	Denileukin diftitox	cutaneous T-cell lymphoma	N/A	N/A	N/A	N/A
29	IL2RB	Aldesleukin	Metastatic Melanoma	N/A	N/A	N/A	N/A
30	PSMB1	Bortezomib	mantle cell lymphoma	N/A	N/A	N/A	N/A
31	PSMB1	Carfilzomib	Multiple Myeloma	N/A	N/A	N/A	N/A
32	CD247	Muromonab	prevention of organ rejection	2	N/A	1	N/A
33	FCER1G	Benzylpenicilloyl polylysine	Allergy	N/A	N/A	N/A	N/A
34	ADORA1	Tramadol	moderate to severe pain	42	16	0	16
35	ADORA1	Caffeine	Migraine	153	16	0	16
36	ADORA1	Theophylline	chronic asthma	36	16	0	16
37	ADORA1	Adenosine	tachycardia	200	16	0	16
38	ADORA1	Dyphylline	asthma	1	16	1	16
39	ADORA1	Pentoxifylline	intermittent claudication	8	16	4	16
40	ADORA1	Aminophylline	asthma	3	16	1	16
41	ADORA1	Oxtriphylline	asthma	N/A	16	N/A	0
42	PSMB10	Carfilzomib	multiple myeloma	N/A	N/A	N/A	N/A
43	PRKCE	Tamoxifen	breast cancer	96	1	0	0
44	CHRNA2	Carbamoylcholine	Open Angle Galuacoma	6	2	1	1
45	CHRNA2	Metocurine iodide	muscle contractions	N/A	2	N/A	0
46	CHRNA2	Cisatracurium	general anesthesia	1	2	1	2
47	CHRNA2	Mecamylamine	hypertension	31	2	0	0
48	CHRNA2	Rocuronium	general anesthesia	9	2	5	2
49	CHRNA2	Atracurium besylate	general anesthesia	4	2	2	2
50	CHRNA2	Doxacurium	general anesthesia	N/A	2	N/A	0
51	CHRNA2	Tubocurarine	NA	N/A	2	N/A	0
52	CHRNA2	Mivacurium	general anesthesia	2	2	2	2
53	CHRNA2	Decamethonium	muscle relaxant	N/A	2	N/A	0
54	CHRNA2	Metocurine	muscle relaxant	N/A	2	N/A	0
55	CHRNA2	Pancuronium	muscle relaxant	N/A	2	N/A	0
56	CHRNA2	Pipecuronium	muscle relaxant	N/A	2	N/A	0
57	CHRNA2	Vecuronium	muscle relaxant	8	2	5	2
58	GABBR1	Taurine	TPN	70	4	11	4
